# Supplementary material for: Grb2 binding induces phosphorylation-independent activation of Shp2
Source: Commun Biol. 2021 Apr 1;4:437. doi: 10.1038/s42003-021-01969-7 (PMC8016844; doi:10.1038/s42003-021-01969-7)
Supplement: Supplementary file 4 — Supplementary Data 1 [file 42003_2021_1969_MOESM4_ESM.xlsx]

## Sheet: Figure 1a
concentration	reading 1	reading 2	reading 3
0.1907	-2.6163	0.4991	2.1171
0.3814	-3.1267	-0.1874	0.8577
0.7629		-3.1797	-1.6892
1.5258	-4.1472	-1.0836	0.1463
3.0517		-2.6272	-0.9102
6.1035	-0.9948	0.8936	2.0393
24.414	-1.377	0.6589	1.9614
97.6562	0.5208	1.598	3.2967
195.312	3.5662	5.1137	5.6077
390.625	3.0773	4.1931	4.2077
1562.5	7.8336	8.5543	8.537
3125	7.505	8.2181	8.9777
6250	7.1506	7.4775	8.1959
12500	8.1921		6.6813
25000	8.243	9.9771	8.8733

## Sheet: Figure 1b
0	-1.2e-07	2e-07	-0.0002877	-5e-07	0	-1.2e-07	-0.0002877	2e-07	-5e-07		0	4.2e-07	-3e-07	-2e-07	4.1e-06		0	-1.78e-06	4.5e-06	-4e-07	4.9e-06
0.2	0.01035	0.0142	-0.00312	-0.00615	0.2	0.01035	-0.00312	0.0142	-0.00615		0.21	0.01519	0.01379	0.01702	0.01732		0.21	0.01778	0.01638	0.01961	0.01991
0.4	0.00297	0.00173	-0.00153	-0.01016	0.4	0.00297	-0.00153	0.00173	-0.01016		0.41	0.01628	0.01086	0.01487	0.00864		0.41	0.03571	0.0303	0.0343	0.02807
0.59	0.01154	0.01181	0.00321	-0.00123	0.59	0.01154	0.00321	0.01181	-0.00123		0.61	0.02377	0.01898	0.02233	0.01987		0.61	0.04218	0.03739	0.04074	0.03828
0.79	0.01119	0.00389	0.00246	-0.00542	0.79	0.01119	0.00246	0.00389	-0.00542		0.81	0.02994	0.0201	0.02046	0.01066		0.81	0.05581	0.04598	0.04633	0.03653
0.99	0.01208	0.00357	0.00793	-0.01165	0.99	0.01208	0.00793	0.00357	-0.01165		1.02	0.02484	0.022	0.03109	0.00903		1.02	0.05499	0.05216	0.06125	0.03919
1.18	0.01749	0.01066	0.00981	0.0014	1.18	0.01749	0.00981	0.01066	0.0014		1.2	0.03476	0.01787	0.02682	0.00944		1.2	0.07082	0.05394	0.06288	0.0455
1.4	0.02868	0.01634	0.01467	-0.0008293	1.4	0.02868	0.01467	0.01634	-0.0008293		1.41	0.0337	0.02473	0.0331	0.02224		1.41	0.06765	0.05869	0.06706	0.0562
1.6	0.01785	0.00834	0.01336	-0.00458	1.6	0.01785	0.01336	0.00834	-0.00458		1.61	0.02773	0.01467	0.02584	0.00807		1.61	0.0707	0.05766	0.06882	0.05105
1.81	0.02575	0.01472	0.01685	-0.00434	1.81	0.02575	0.01685	0.01472	-0.00434		1.81	0.04909	0.03404	0.04198	0.03107		1.81	0.07836	0.06331	0.07125	0.06034
2.01	0.01762	0.00711	0.01149	-0.00894	2.01	0.01762	0.01149	0.00711	-0.00894		2.02	0.04109	0.01942	0.03437	0.01153		2.02	0.08415	0.06249	0.07743	0.05459
2.2	0.02633	0.00963	0.01573	-0.00274	2.2	0.02633	0.01573	0.00963	-0.00274		2.2	0.03992	0.02931	0.04258	0.01844		2.2	0.07794	0.06733	0.0806	0.05647
2.38	0.03403	0.0244	0.01492	0.0007765	2.38	0.03403	0.01492	0.0244	0.0007765		2.41	0.05289	0.03134	0.04344	0.01592		2.41	0.09318	0.07164	0.08373	0.05621
2.58	0.0249	0.00806	0.00907	-0.00516	2.58	0.0249	0.00907	0.00806	-0.00516		2.59	0.04867	0.03088	0.04461	0.02377		2.59	0.09112	0.07333	0.08705	0.06621
2.8	0.03159	0.01471	0.0139	0.00139	2.8	0.03159	0.0139	0.01471	0.00139		2.81	0.04584	0.02325	0.04948	0.01961		2.81	0.08775	0.06517	0.09139	0.06152
3.01	0.03487	0.01499	0.02409	-0.0009989	3.01	0.03487	0.02409	0.01499	-0.0009989		3.01	0.05995	0.03777	0.06351	0.03036		3.01	0.09421	0.07205	0.09778	0.06463
3.21	0.02994	0.01636	0.01928	0.0011	3.21	0.02994	0.01928	0.01636	0.0011		3.22	0.05272	0.02468	0.0482	0.02039		3.22	0.09719	0.06915	0.09268	0.06486
3.4	0.0292	0.01327	0.01727	-0.00704	3.4	0.0292	0.01727	0.01327	-0.00704		3.4	0.0472	0.02372	0.04952	0.01999		3.4	0.09583	0.07236	0.09816	0.06863
3.6	0.03218	0.01986	0.02177	-0.00465	3.6	0.03218	0.02177	0.01986	-0.00465		3.61	0.0626	0.03611	0.05597	0.02578		3.61	0.105	0.07851	0.09836	0.06817
3.8	0.02889	0.01544	0.02062	-0.00989	3.8	0.02889	0.02062	0.01544	-0.00989		3.79	0.0602	0.02806	0.05516	0.01758		3.79	0.1081	0.07597	0.10307	0.06549
4	0.03606	0.01866	0.02374	-7.18e-05	4	0.03606	0.02374	0.01866	-7.18e-05		4.01	0.06385	0.03916	0.06303	0.03171		4.01	0.10444	0.07976	0.10363	0.0723
4.21	0.03807	0.01945	0.02858	-0.0017	4.21	0.03807	0.02858	0.01945	-0.0017		4.2	0.06796	0.03794	0.06409	0.02962		4.2	0.11208	0.08207	0.10822	0.07374
4.41	0.03655	0.01516	0.023	-0.00502	4.41	0.03655	0.023	0.01516	-0.00502		4.4	0.0606	0.03666	0.05574	0.02293		4.4	0.1063	0.08237	0.10144	0.06864
4.6	0.04217	0.0207	0.02873	0.003	4.6	0.04217	0.02873	0.0207	0.003		4.61	0.06704	0.03138	0.06355	0.02505		4.61	0.11597	0.08031	0.11248	0.07398
4.8	0.04231	0.01526	0.02598	-0.0009393	4.8	0.04231	0.02598	0.01526	-0.0009393		4.81	0.06935	0.03909	0.06271	0.02482		4.81	0.11466	0.08441	0.10802	0.07014
5	0.03467	0.01776	0.02835	0.00281	5	0.03467	0.02835	0.01776	0.00281		5.01	0.06173	0.02543	0.06383	0.02088		5.01	0.11434	0.07805	0.11645	0.0735
5.19	0.04337	0.02049	0.02351	-0.00182	5.19	0.04337	0.02351	0.02049	-0.00182		5.21	0.07688	0.0397	0.07131	0.02656		5.21	0.12284	0.08566	0.11727	0.07252
5.41	0.03538	0.01642	0.02371	-0.01119	5.41	0.03538	0.02371	0.01642	-0.01119		5.4	0.07391	0.03335	0.06319	0.02334		5.4	0.12634	0.08578	0.11561	0.07577
5.6	0.02987	0.00979	0.02256	-0.00415	5.6	0.02987	0.02256	0.00979	-0.00415		5.6	0.06317	0.0236	0.0657	0.01587		5.6	0.11757	0.078	0.1201	0.07027
5.8	0.04081	0.02444	0.02508	0.00204	5.8	0.04081	0.02508	0.02444	0.00204		5.81	0.07855	0.02717	0.06773	0.02725		5.81	0.12599	0.07463	0.11517	0.0747
6	0.0381	0.02617	0.02833	-0.00322	6	0.0381	0.02833	0.02617	-0.00322		6.01	0.06541	0.02998	0.06794	0.02398		6.01	0.12025	0.08483	0.12279	0.07882
6.19	0.03624	0.01687	0.02761	-0.00254	6.19	0.03624	0.02761	0.01687	-0.00254		6.21	0.07077	0.02697	0.06555	0.0228		6.21	0.12505	0.08126	0.11983	0.07709
6.39	0.0507	0.02295	0.02983	-0.00125	6.39	0.0507	0.02983	0.02295	-0.00125		6.42	0.08146	0.04208	0.07776	0.03365		6.42	0.12831	0.08894	0.12461	0.08051
6.59	0.02852	0.00933	0.02901	-0.00522	6.59	0.02852	0.02901	0.00933	-0.00522		6.62	0.0773	0.03366	0.07462	0.02748		6.62	0.12894	0.08531	0.12626	0.07912
6.78	0.03984	0.02058	0.02695	-0.00374	6.78	0.03984	0.02695	0.02058	-0.00374		6.81	0.07732	0.037	0.07375	0.02568		6.81	0.12984	0.08952	0.12627	0.0782
7	0.04738	0.02174	0.02984	-0.0001613	7	0.04738	0.02984	0.02174	-0.0001613		7.01	0.08485	0.03678	0.07889	0.02875		7.01	0.13409	0.08603	0.12813	0.078
7.2	0.036	0.01779	0.03178	-0.00654	7.2	0.036	0.03178	0.01779	-0.00654		7.21	0.06575	0.02932	0.07049	0.02118		7.21	0.1257	0.08928	0.13044	0.08114
7.39	0.04622	0.02749	0.03786	-0.0004776	7.39	0.04622	0.03786	0.02749	-0.0004776		7.41	0.07901	0.03244	0.07719	0.02667		7.41	0.13268	0.08611	0.13086	0.08034
7.59	0.04142	0.02333	0.03176	0.00457	7.59	0.04142	0.03176	0.02333	0.00457		7.62	0.08887	0.03825	0.08603	0.02825		7.62	0.13987	0.08925	0.13704	0.07926
7.8	0.0352	0.01042	0.0289	-0.00229	7.8	0.0352	0.0289	0.01042	-0.00229		7.8	0.07984	0.02989	0.07033	0.0241		7.8	0.13862	0.08868	0.12911	0.08288
7.98	0.03848	0.02388	0.03701	-0.0008791	7.98	0.03848	0.03701	0.02388	-0.0008791		8.01	0.08501	0.04019	0.08666	0.03126		8.01	0.13766	0.09284	0.13931	0.08391
8.19	0.04786	0.02167	0.02954	0.00366	8.19	0.04786	0.02954	0.02167	0.00366		8.21	0.09105	0.04187	0.07904	0.03623		8.21	0.14104	0.09187	0.12903	0.08623
8.4	0.04071	0.02123	0.02732	-0.00468	8.4	0.04071	0.02732	0.02123	-0.00468		8.4	0.07838	0.03518	0.07807	0.02155		8.4	0.13748	0.09429	0.13718	0.08065
8.61	0.05144	0.02495	0.03872	0.0033	8.61	0.05144	0.03872	0.02495	0.0033		8.61	0.09664	0.03856	0.08612	0.02858		8.61	0.14823	0.09017	0.13772	0.08018
8.81	0.04525	0.01615	0.03597	-0.00346	8.81	0.04525	0.03597	0.01615	-0.00346		8.8	0.09486	0.04002	0.08809	0.0276		8.8	0.15157	0.09674	0.1448	0.08432
9	0.04936	0.01681	0.03504	-0.0002391	9	0.04936	0.03504	0.01681	-0.0002391		8.99	0.08497	0.03646	0.08179	0.02613		8.99	0.14515	0.09664	0.14197	0.08631
9.18	0.0424	0.02317	0.03627	-0.0065	9.18	0.0424	0.03627	0.02317	-0.0065		9.21	0.09372	0.046	0.0894	0.02927		9.21	0.14762	0.09991	0.14331	0.08317
9.4	0.04899	0.01979	0.03329	-0.0003181	9.4	0.04899	0.03329	0.01979	-0.0003181		9.39	0.08782	0.0352	0.08213	0.02601		9.39	0.14885	0.09623	0.14316	0.08704
9.59	0.04124	0.01813	0.03645	-0.0005455	9.59	0.04124	0.03645	0.01813	-0.0005455		9.6	0.08467	0.03769	0.08824	0.03126		9.6	0.14333	0.09636	0.1469	0.08992
9.79	0.05183	0.02872	0.03675	0.00421	9.79	0.05183	0.03675	0.02872	0.00421		9.82	0.09602	0.04226	0.08848	0.0372		9.82	0.15007	0.09632	0.14253	0.09125
10.01	0.04657	0.01579	0.03394	-0.00641	10.01	0.04657	0.03394	0.01579	-0.00641		10	0.09746	0.04499	0.09371	0.03487		10	0.1496	0.09713	0.14585	0.08701
10.2	0.05454	0.02858	0.0418	0.00722	10.2	0.05454	0.0418	0.02858	0.00722		10.21	0.08532	0.03464	0.08342	0.01871		10.21	0.14968	0.099	0.14778	0.08307
10.4	0.04834	0.01657	0.03624	-0.00264	10.4	0.04834	0.03624	0.01657	-0.00264		10.41	0.10501	0.05155	0.09229	0.03287		10.41	0.15667	0.10322	0.14395	0.08454
10.6	0.05645	0.01803	0.03734	-0.0006631	10.6	0.05645	0.03734	0.01803	-0.0006631		10.6	0.09531	0.04584	0.0928	0.03467		10.6	0.14952	0.10006	0.14701	0.08889
10.81	0.04479	0.02718	0.03367	-0.0007813	10.81	0.04479	0.03367	0.02718	-0.0007813		10.81	0.09264	0.03535	0.08071	0.02032		10.81	0.15599	0.09872	0.14407	0.08368
10.99	0.05196	0.02029	0.03343	-0.00322	10.99	0.05196	0.03343	0.02029	-0.00322		11.02	0.09825	0.0497	0.09589	0.03302		11.02	0.15353	0.10498	0.15116	0.08829
11.2	0.05193	0.01788	0.04114	-0.00287	11.2	0.05193	0.04114	0.01788	-0.00287		11.2	0.0999	0.04833	0.09959	0.03407		11.2	0.15266	0.1011	0.15236	0.08684
11.4	0.04862	0.02685	0.04114	0.00359	11.4	0.04862	0.04114	0.02685	0.00359		11.41	0.09622	0.04027	0.09355	0.02761		11.41	0.15594	0.10001	0.15328	0.08734
11.6	0.04934	0.02916	0.04508	0.00172	11.6	0.04934	0.04508	0.02916	0.00172		11.61	0.10633	0.04616	0.09536	0.03208		11.61	0.16423	0.10406	0.15325	0.08998
11.8	0.04827	0.01692	0.03813	-0.00192	11.8	0.04827	0.03813	0.01692	-0.00192		11.81	0.09629	0.04048	0.08809	0.01911		11.81	0.15903	0.10322	0.15082	0.08185
12.01	0.06072	0.03708	0.04508	0.01018	12.01	0.06072	0.04508	0.03708	0.01018		12.02	0.1051	0.0434	0.09396	0.03037		12.02	0.16441	0.10272	0.15327	0.08969
12.19	0.05835	0.03303	0.04569	0.00639	12.19	0.05835	0.04569	0.03303	0.00639		12.2	0.09463	0.04165	0.08585	0.02212		12.2	0.16189	0.10892	0.15311	0.08938
12.38	0.0482	0.01677	0.04073	-0.00722	12.38	0.0482	0.04073	0.01677	-0.00722		12.41	0.09852	0.04144	0.0932	0.0305		12.41	0.16006	0.10299	0.15475	0.09204
12.6	0.05221	0.02254	0.03392	0.00203	12.6	0.05221	0.03392	0.02254	0.00203		12.61	0.10079	0.05028	0.0957	0.02955		12.61	0.15996	0.10946	0.15487	0.08872
12.79	0.04845	0.02181	0.0374	-0.00741	12.79	0.04845	0.0374	0.02181	-0.00741		12.81	0.10475	0.04538	0.09015	0.03215		12.81	0.16815	0.10879	0.15355	0.09555
12.99	0.04974	0.02248	0.04074	0.00582	12.99	0.04974	0.04074	0.02248	0.00582		13.01	0.09808	0.04397	0.09906	0.02926		13.01	0.1586	0.10449	0.15958	0.08978
13.19	0.05968	0.03052	0.04275	0.00327	13.19	0.05968	0.04275	0.03052	0.00327		13.22	0.1164	0.05311	0.09952	0.03437		13.22	0.17289	0.1096	0.15601	0.09086
13.4	0.05144	0.02718	0.04433	0.0006149	13.4	0.05144	0.04433	0.02718	0.0006149		13.4	0.10727	0.04975	0.10048	0.03423		13.4	0.16738	0.10987	0.16059	0.09434
13.58	0.05565	0.0304	0.04209	0.00296	13.58	0.05565	0.04209	0.0304	0.00296		13.61	0.10154	0.04622	0.0996	0.03211		13.61	0.16121	0.1059	0.15928	0.09178
13.79	0.06048	0.03154	0.04474	0.00906	13.79	0.06048	0.04474	0.03154	0.00906		13.81	0.10848	0.04667	0.10839	0.03595		13.81	0.16649	0.10469	0.1664	0.09397
14	0.0587	0.02364	0.04385	-0.00148	14	0.0587	0.04385	0.02364	-0.00148		14	0.10504	0.03696	0.09938	0.02783		14	0.17112	0.10305	0.16546	0.09391
14.19	0.06046	0.0332	0.04895	0.00914	14.19	0.06046	0.04895	0.0332	0.00914		14.21	0.10605	0.0446	0.10559	0.03351		14.21	0.16505	0.10361	0.16459	0.09251
14.41	0.05775	0.0279	0.0471	-0.00289	14.41	0.05775	0.0471	0.0279	-0.00289		14.42	0.11685	0.0552	0.10484	0.03953		14.42	0.17305	0.11141	0.16104	0.09573
14.6	0.05819	0.02177	0.04131	-0.00564	14.6	0.05819	0.04131	0.02177	-0.00564		14.59	0.10568	0.04601	0.1048	0.02957		14.59	0.17169	0.11203	0.17082	0.09558
14.8	0.05226	0.02844	0.04017	0.00233	14.8	0.05226	0.04017	0.02844	0.00233		14.81	0.10829	0.04036	0.10406	0.02726		14.81	0.17227	0.10435	0.16805	0.09125
15	0.05985	0.03479	0.04638	0.00496	15	0.05985	0.04638	0.03479	0.00496		15.01	0.11474	0.04965	0.11117	0.03739		15.01	0.17678	0.1117	0.17321	0.09943
15.21	0.05149	0.02288	0.0377	-0.00659	15.21	0.05149	0.0377	0.02288	-0.00659		15.2	0.10865	0.04269	0.10505	0.03448		15.2	0.1735	0.10755	0.1699	0.09934
15.39	0.06566	0.03231	0.05117	0.00911	15.39	0.06566	0.05117	0.03231	0.00911		15.42	0.11205	0.04219	0.10354	0.02205		15.42	0.17826	0.1084	0.16974	0.08825
15.6	0.05443	0.02096	0.03526	-0.00473	15.6	0.05443	0.03526	0.02096	-0.00473		15.6	0.10978	0.04296	0.10185	0.03419		15.6	0.17373	0.10691	0.16579	0.09813
15.8	0.05159	0.02286	0.0492	0.0007035	15.8	0.05159	0.0492	0.02286	0.0007035		15.81	0.10603	0.04112	0.10777	0.03421		15.81	0.17439	0.10948	0.17612	0.10257
16	0.06258	0.03784	0.05129	0.01228	16	0.06258	0.05129	0.03784	0.01228		16.01	0.11282	0.04878	0.10901	0.03167		16.01	0.1741	0.11007	0.1703	0.09296
16.2	0.05473	0.02345	0.04398	-0.00155	16.2	0.05473	0.04398	0.02345	-0.00155		16.2	0.10922	0.04872	0.109	0.03325		16.2	0.17461	0.11412	0.17439	0.09865
16.39	0.04944	0.02528	0.04454	-0.00779	16.39	0.04944	0.04454	0.02528	-0.00779		16.4	0.10996	0.04362	0.10612	0.02926		16.4	0.17585	0.10952	0.17201	0.09515
16.59	0.06109	0.03609	0.04812	0.00701	16.59	0.06109	0.04812	0.03609	0.00701		16.62	0.1212	0.05141	0.1161	0.03299		16.62	0.18237	0.11258	0.17727	0.09416
16.8	0.07409	0.03479	0.0514	0.00468	16.8	0.07409	0.0514	0.03479	0.00468		16.8	0.11678	0.04585	0.11016	0.03894		16.8	0.17957	0.10865	0.17296	0.10174
17	0.05053	0.02638	0.04022	0.0009823	17	0.05053	0.04022	0.02638	0.0009823		17.01	0.11151	0.04531	0.10855	0.03407		17.01	0.1808	0.1146	0.17784	0.10337
17.2	0.06619	0.03299	0.04611	0.00823	17.2	0.06619	0.04611	0.03299	0.00823		17.21	0.12938	0.05239	0.11587	0.03276		17.21	0.18727	0.1103	0.17377	0.09066
17.4	0.05701	0.02015	0.04453	-0.00254	17.4	0.05701	0.04453	0.02015	-0.00254		17.41	0.11098	0.04383	0.11386	0.02742		17.41	0.18088	0.11374	0.18377	0.09733
17.59	0.0595	0.02603	0.04754	0.00361	17.59	0.0595	0.04754	0.02603	0.00361		17.62	0.11323	0.0508	0.11695	0.04003		17.62	0.17407	0.11164	0.17778	0.10087
17.79	0.06033	0.02988	0.04637	-0.00109	17.79	0.06033	0.04637	0.02988	-0.00109		17.8	0.12216	0.05495	0.11953	0.04664		17.8	0.18284	0.11564	0.18021	0.10732
18	0.05219	0.01954	0.04502	-0.00371	18	0.05219	0.04502	0.01954	-0.00371		18.01	0.11251	0.0456	0.10942	0.03974		18.01	0.17849	0.11158	0.1754	0.10572
18.18	0.0569	0.02166	0.05305	0.00444	18.18	0.0569	0.05305	0.02166	0.00444		18.21	0.11314	0.04532	0.1107	0.02905		18.21	0.18188	0.11406	0.17945	0.0978
18.4	0.05639	0.03481	0.05132	0.00195	18.4	0.05639	0.05132	0.03481	0.00195		18.4	0.12563	0.06013	0.12382	0.04038		18.4	0.18545	0.11996	0.18365	0.10021
18.61	0.05527	0.02291	0.04217	0.0006913	18.61	0.05527	0.04217	0.02291	0.0006913		18.61	0.11353	0.0428	0.10926	0.03263		18.61	0.18394	0.11322	0.17967	0.10305
18.79	0.06093	0.03543	0.0467	0.00382	18.79	0.06093	0.0467	0.03543	0.00382		18.82	0.12079	0.05343	0.12043	0.03362		18.82	0.1832	0.11585	0.18284	0.09603
19	0.06645	0.03132	0.04872	0.00388	19	0.06645	0.04872	0.03132	0.00388		19	0.12308	0.05511	0.12014	0.03766		19	0.18648	0.11852	0.18354	0.10106
19.2	0.06155	0.02206	0.04914	0.00425	19.2	0.06155	0.04914	0.02206	0.00425		19.21	0.11179	0.04097	0.11477	0.03109		19.21	0.18397	0.11315	0.18695	0.10327
19.39	0.06215	0.03049	0.04546	0.00592	19.39	0.06215	0.04546	0.03049	0.00592		19.41	0.12932	0.05935	0.12295	0.04255		19.41	0.18864	0.11867	0.18227	0.10186
19.6	0.06368	0.02935	0.05394	0.00134	19.6	0.06368	0.05394	0.02935	0.00134		19.61	0.12624	0.05155	0.11671	0.03837		19.61	0.19222	0.11754	0.1827	0.10436
19.79	0.06262	0.03002	0.0544	0.00317	19.79	0.06262	0.0544	0.03002	0.00317		19.81	0.12062	0.05123	0.11856	0.0372		19.81	0.1862	0.11681	0.18414	0.10278
19.99	0.06576	0.03002	0.04967	0.00125	19.99	0.06576	0.04967	0.03002	0.00125		20.02	0.13293	0.05762	0.12619	0.04503		20.02	0.19458	0.11928	0.18784	0.10668
20.2	0.06819	0.036	0.05149	0.00309	20.2	0.06819	0.05149	0.036	0.00309		20.19	0.12703	0.05954	0.11867	0.04007		20.19	0.1897	0.12223	0.18135	0.10275
20.38	0.05828	0.02748	0.05258	0.00619	20.38	0.05828	0.05258	0.02748	0.00619		20.41	0.12363	0.04942	0.11899	0.03314		20.41	0.19245	0.11824	0.18781	0.10196
20.6	0.06899	0.03619	0.05306	0.00715	20.6	0.06899	0.05306	0.03619	0.00715		20.61	0.12751	0.06614	0.11632	0.03923		20.61	0.18817	0.12681	0.17698	0.0999
20.81	0.06055	0.03708	0.05338	0.00509	20.81	0.06055	0.05338	0.03708	0.00509		20.8	0.1263	0.0539	0.11775	0.03255		20.8	0.19531	0.12291	0.18676	0.10157
20.99	0.06208	0.03334	0.0578	0.00548	20.99	0.06208	0.0578	0.03334	0.00548		21.02	0.1246	0.05186	0.11892	0.03533		21.02	0.19179	0.11906	0.18611	0.10252
21.2	0.06354	0.03151	0.05294	0.00642	21.2	0.06354	0.05294	0.03151	0.00642		21.2	0.13071	0.05362	0.12665	0.03967		21.2	0.19433	0.11726	0.19028	0.1033
21.4	0.07083	0.03056	0.05374	0.00222	21.4	0.07083	0.05374	0.03056	0.00222		21.39	0.13363	0.05966	0.12553	0.03938		21.39	0.19758	0.12361	0.18949	0.10334
21.59	0.0611	0.02936	0.05889	0.00984	21.59	0.0611	0.05889	0.02936	0.00984		21.61	0.12346	0.04784	0.12374	0.0279		21.61	0.19448	0.11887	0.19476	0.09893
21.79	0.06649	0.03624	0.0557	-0.00168	21.79	0.06649	0.0557	0.03624	-0.00168		21.81	0.12889	0.06022	0.11949	0.04461		21.81	0.19231	0.12365	0.18291	0.10804
22.01	0.06586	0.03354	0.05526	0.00331	22.01	0.06586	0.05526	0.03354	0.00331		22	0.13099	0.04785	0.12108	0.0296		22	0.2049	0.12176	0.19499	0.10351
22.21	0.06559	0.03774	0.05752	0.01033	22.21	0.06559	0.05752	0.03774	0.01033		22.22	0.12752	0.05391	0.1229	0.03699		22.22	0.19411	0.12051	0.1895	0.10358
22.4	0.06944	0.03464	0.05303	0.01527	22.4	0.06944	0.05303	0.03464	0.01527		22.39	0.12724	0.06117	0.12997	0.0401		22.39	0.19163	0.12557	0.19436	0.10449
22.58	0.06927	0.02426	0.05562	0.0001737	22.58	0.06927	0.05562	0.02426	0.0001737		22.59	0.12584	0.04958	0.11751	0.03229		22.59	0.19979	0.12354	0.19146	0.10624
22.8	0.06911	0.03533	0.05731	0.00886	22.8	0.06911	0.05731	0.03533	0.00886		22.81	0.12644	0.05293	0.12228	0.02999		22.81	0.19821	0.12471	0.19406	0.10177
23	0.06769	0.03743	0.06207	0.0022	23	0.06769	0.06207	0.03743	0.0022		23	0.1313	0.06086	0.12782	0.04559		23	0.19372	0.12329	0.19024	0.10802
23.21	0.0706	0.02962	0.05726	0.0086	23.21	0.0706	0.05726	0.02962	0.0086		23.2	0.13028	0.05511	0.12455	0.03587		23.2	0.2002	0.12504	0.19447	0.10579
23.39	0.06317	0.03179	0.05458	0.00777	23.39	0.06317	0.05458	0.03179	0.00777		23.42	0.13656	0.05035	0.12912	0.03938		23.42	0.20465	0.11845	0.19721	0.10748
23.6	0.07113	0.03154	0.0586	0.00823	23.6	0.07113	0.0586	0.03154	0.00823		23.61	0.13485	0.06542	0.13481	0.04651		23.61	0.19799	0.12856	0.19795	0.10964
23.8	0.06663	0.02666	0.0531	0.00419	23.8	0.06663	0.0531	0.02666	0.00419		23.81	0.13364	0.0501	0.11955	0.03279		23.81	0.20476	0.12123	0.19067	0.10391
24	0.06835	0.0334	0.05156	0.00759	24	0.06835	0.05156	0.0334	0.00759		24.01	0.13347	0.05527	0.12477	0.03258		24.01	0.20392	0.12574	0.19522	0.10304
24.21	0.06618	0.03418	0.05547	0.00186	24.21	0.06618	0.05547	0.03418	0.00186		24.2	0.13763	0.05684	0.13131	0.03568		24.2	0.20535	0.12456	0.19903	0.1034
24.39	0.06375	0.03038	0.05705	0.00732	24.39	0.06375	0.05705	0.03038	0.00732		24.42	0.13233	0.0547	0.13233	0.04045		24.42	0.20038	0.12275	0.20038	0.10851
24.6	0.07159	0.03718	0.0572	0.01525	24.6	0.07159	0.0572	0.03718	0.01525		24.6	0.14214	0.05944	0.12755	0.04527		24.6	0.20568	0.12298	0.19109	0.10881
24.8	0.07249	0.03151	0.05615	0.0027	24.8	0.07249	0.05615	0.03151	0.0027		24.81	0.1407	0.05681	0.13909	0.04403		24.81	0.20448	0.12059	0.20287	0.10781
24.99	0.06811	0.03076	0.05572	0.00281	24.99	0.06811	0.05572	0.03076	0.00281		25.01	0.13001	0.04958	0.12815	0.03253		25.01	0.20253	0.12211	0.20067	0.10505
25.2	0.07249	0.04269	0.05715	0.00687	25.2	0.07249	0.05715	0.04269	0.00687		25.21	0.14236	0.06712	0.13499	0.04341		25.21	0.20654	0.13131	0.19918	0.1076
25.41	0.07104	0.02927	0.05814	0.000486	25.41	0.07104	0.05814	0.02927	0.000486		25.4	0.14195	0.05182	0.12781	0.03967		25.4	0.2108	0.12068	0.19667	0.10853
25.59	0.06384	0.03215	0.04552	0.00291	25.59	0.06384	0.04552	0.03215	0.00291		25.6	0.13005	0.05374	0.13177	0.03543		25.6	0.20335	0.12705	0.20507	0.10873
25.8	0.07086	0.03528	0.05627	0.01152	25.8	0.07086	0.05627	0.03528	0.01152		25.81	0.14613	0.05731	0.13916	0.0454		25.81	0.20836	0.11954	0.20138	0.10763
25.98	0.06702	0.02531	0.05145	-0.00601	25.98	0.06702	0.05145	0.02531	-0.00601		26.01	0.13387	0.0539	0.13456	0.03546		26.01	0.20489	0.12492	0.20558	0.10648
26.19	0.0692	0.03945	0.05702	0.00842	26.19	0.0692	0.05702	0.03945	0.00842		26.21	0.13676	0.05709	0.13585	0.03946		26.21	0.2053	0.12563	0.20439	0.108
26.41	0.07389	0.03212	0.05553	0.0007935	26.41	0.07389	0.05553	0.03212	0.0007935		26.41	0.14044	0.058	0.1423	0.04486		26.41	0.2084	0.12597	0.21027	0.11283
26.59	0.05915	0.02882	0.05286	0.00305	26.59	0.05915	0.05286	0.02882	0.00305		26.62	0.13115	0.04493	0.12573	0.02922		26.62	0.20874	0.12253	0.20332	0.10681
26.8	0.06962	0.0313	0.05544	0.00616	26.8	0.06962	0.05544	0.0313	0.00616		26.8	0.14275	0.06042	0.1363	0.04307		26.8	0.21013	0.12781	0.20369	0.11046
27	0.06677	0.03267	0.06158	0.00137	27	0.06677	0.06158	0.03267	0.00137		26.99	0.13862	0.05653	0.14023	0.04669		26.99	0.20554	0.12346	0.20716	0.11361
27.19	0.07311	0.03304	0.06839	0.01014	27.19	0.07311	0.06839	0.03304	0.01014		27.21	0.12682	0.05099	0.13185	0.03261		27.21	0.20167	0.12585	0.20669	0.10746
27.4	0.07153	0.04269	0.05445	0.01419	27.4	0.07153	0.05445	0.04269	0.01419		27.41	0.15445	0.05628	0.14055	0.04372		27.41	0.22181	0.12364	0.20791	0.11109
27.61	0.0804	0.04231	0.06205	0.00574	27.61	0.0804	0.06205	0.04231	0.00574		27.6	0.15063	0.06965	0.14876	0.04971		27.6	0.21269	0.13172	0.21082	0.11177
27.79	0.07205	0.02939	0.06034	0.00886	27.79	0.07205	0.06034	0.02939	0.00886		27.82	0.13452	0.05141	0.13586	0.03128		27.82	0.20907	0.12597	0.21041	0.10584
28	0.06492	0.02554	0.05223	0.00267	28	0.06492	0.05223	0.02554	0.00267		28	0.13501	0.05237	0.12866	0.03424		28	0.21005	0.12742	0.20371	0.10929
28.2	0.0753	0.03989	0.05971	0.00439	28.2	0.0753	0.05971	0.03989	0.00439		28.19	0.1432	0.05394	0.13735	0.03996		28.19	0.21683	0.12758	0.21098	0.11359
28.4	0.07146	0.03041	0.05759	0.00603	28.4	0.07146	0.05759	0.03041	0.00603		28.41	0.13321	0.05038	0.13169	0.03623		28.41	0.20935	0.12653	0.20783	0.11238
28.6	0.0708	0.03334	0.05918	0.00835	28.6	0.0708	0.05918	0.03334	0.00835		28.6	0.14173	0.05641	0.13389	0.03684		28.6	0.2146	0.12929	0.20676	0.10972
28.79	0.07052	0.03076	0.06066	0.00201	28.79	0.07052	0.06066	0.03076	0.00201		28.8	0.13689	0.04927	0.12525	0.04232		28.8	0.21518	0.12757	0.20355	0.12062
28.99	0.07457	0.03176	0.05756	0.0053	28.99	0.07457	0.05756	0.03176	0.0053		29	0.14124	0.05317	0.13788	0.03557		29	0.21319	0.12513	0.20983	0.10752
29.2	0.07793	0.04299	0.06599	0.01284	29.2	0.07793	0.06599	0.04299	0.01284		29.19	0.14296	0.06255	0.1453	0.04351		29.19	0.21249	0.13209	0.21483	0.11305
29.4	0.07935	0.03136	0.06232	0.00632	29.4	0.07935	0.06232	0.03136	0.00632		29.39	0.14457	0.0593	0.14064	0.03827		29.39	0.21699	0.13173	0.21307	0.11069
29.6	0.06805	0.02957	0.0554	0.0016	29.6	0.06805	0.0554	0.02957	0.0016		29.61	0.14239	0.05862	0.13823	0.03635		29.61	0.21654	0.13277	0.21238	0.1105
29.81	0.08302	0.03791	0.063	0.00952	29.81	0.08302	0.063	0.03791	0.00952		29.81	0.15394	0.061	0.14312	0.04655		29.81	0.22358	0.13064	0.21275	0.11619
30.01	0.06773	0.0336	0.05947	0.00409	30.01	0.06773	0.05947	0.0336	0.00409		30.02	0.13683	0.0572	0.13244	0.03532		30.02	0.21434	0.13471	0.20994	0.11283
30.2	0.07729	0.03456	0.06072	0.0084	30.2	0.07729	0.06072	0.03456	0.0084		30.2	0.14199	0.05297	0.1413	0.03705		30.2	0.21544	0.12643	0.21475	0.1105
30.4	0.07145	0.03727	0.05847	0.00677	30.4	0.07145	0.05847	0.03727	0.00677		30.41	0.15144	0.05899	0.14129	0.03949		30.41	0.22143	0.12899	0.21128	0.10949
30.6	0.07034	0.03252	0.05902	0.00434	30.6	0.07034	0.05902	0.03252	0.00434		30.61	0.1332	0.04887	0.13847	0.03703		30.61	0.21269	0.12837	0.21795	0.11652
30.84	0.07175	0.03788	0.0618	0.00441	30.84	0.07175	0.0618	0.03788	0.00441		30.81	0.14932	0.05896	0.13655	0.04148		30.81	0.2225	0.13215	0.20974	0.11467
30.99	0.07598	0.02514	0.05253	0.00201	30.99	0.07598	0.05253	0.02514	0.00201		31.02	0.14487	0.05841	0.13618	0.0331		31.02	0.22365	0.1372	0.21497	0.11189
31.19	0.06752	0.02885	0.05919	0.00128	31.19	0.06752	0.05919	0.02885	0.00128		31.2	0.14453	0.05002	0.13397	0.02522		31.2	0.22504	0.13054	0.21449	0.10573
31.4	0.07142	0.03487	0.06172	0.00967	31.4	0.07142	0.06172	0.03487	0.00967		31.41	0.14163	0.05413	0.13892	0.02666		31.41	0.22216	0.13468	0.21946	0.1072
31.58	0.08179	0.04376	0.06391	0.01352	31.58	0.08179	0.06391	0.04376	0.01352		31.61	0.14849	0.05879	0.13249	0.03734		31.61	0.22551	0.13582	0.20952	0.11437
31.79	0.07162	0.03139	0.06116	0.00729	31.79	0.07162	0.06116	0.03139	0.00729		31.81	0.1321	0.0539	0.12904	0.02617		31.81	0.21564	0.13745	0.21259	0.10971
32.01	0.06975	0.03638	0.05911	0.0055	32.01	0.06975	0.05911	0.03638	0.0055		32	0.15505	0.06769	0.1442	0.04394		32	0.22267	0.13532	0.21182	0.11157
32.19	0.08001	0.02945	0.05814	0.00755	32.19	0.08001	0.05814	0.02945	0.00755		32.22	0.14446	0.05852	0.13786	0.03944		32.22	0.22174	0.13581	0.21515	0.11673
32.4	0.07208	0.03543	0.06132	0.0008634	32.4	0.07208	0.06132	0.03543	0.0008634		32.4	0.14235	0.05303	0.1395	0.03547		32.4	0.22126	0.13194	0.2184	0.11438
32.6	0.06996	0.03546	0.05918	0.00751	32.6	0.06996	0.05918	0.03546	0.00751		32.61	0.15581	0.07222	0.1496	0.04218		32.61	0.22371	0.14012	0.21749	0.11008
32.79	0.07797	0.03098	0.06145	0.00336	32.79	0.07797	0.06145	0.03098	0.00336		32.81	0.15297	0.05982	0.1369	0.04571		32.81	0.22672	0.13358	0.21065	0.11947
32.99	0.07598	0.03616	0.06235	0.00813	32.99	0.07598	0.06235	0.03616	0.00813		33.01	0.14774	0.06404	0.15093	0.0398		33.01	0.22018	0.13649	0.22337	0.11225
33.21	0.07562	0.0396	0.06318	0.00674	33.21	0.07562	0.06318	0.0396	0.00674		33.2	0.15366	0.06966	0.14381	0.04797		33.2	0.2255	0.14151	0.21565	0.1198
33.39	0.07116	0.03669	0.06419	0.00326	33.39	0.07116	0.06419	0.03669	0.00326		33.42	0.14555	0.06108	0.14235	0.03222		33.42	0.22382	0.13936	0.22062	0.11049
33.6	0.07589	0.03136	0.06182	0.00762	33.6	0.07589	0.06182	0.03136	0.00762		33.6	0.1551	0.05381	0.14414	0.03758		33.6	0.23101	0.12972	0.22004	0.11349
33.8	0.07615	0.04528	0.06596	0.00929	33.8	0.07615	0.06596	0.04528	0.00929		33.79	0.15056	0.06526	0.14899	0.03976		33.79	0.22362	0.13833	0.22205	0.11282
34	0.07437	0.02998	0.06249	0.00213	34	0.07437	0.06249	0.02998	0.00213		34.01	0.15221	0.05704	0.14323	0.0394		34.01	0.22906	0.13389	0.22008	0.11625
34.2	0.07844	0.04246	0.06472	0.01505	34.2	0.07844	0.06472	0.04246	0.01505		34.2	0.1567	0.06899	0.15843	0.04604		34.2	0.22362	0.13592	0.22536	0.11297
34.41	0.08703	0.04416	0.069	0.01383	34.41	0.08703	0.069	0.04416	0.01383		34.4	0.15878	0.06811	0.1478	0.04589		34.4	0.22888	0.13821	0.21789	0.11598
34.6	0.07331	0.03228	0.05875	0.00315	34.6	0.07331	0.05875	0.03228	0.00315		34.6	0.15182	0.06307	0.15348	0.03752		34.6	0.22778	0.13904	0.22945	0.11348
34.8	0.07134	0.03594	0.05795	0.00526	34.8	0.07134	0.05795	0.03594	0.00526		34.81	0.14773	0.05569	0.13866	0.03776		34.81	0.22891	0.13688	0.21985	0.11895
35	0.07428	0.04272	0.06633	0.00431	35	0.07428	0.06633	0.04272	0.00431		34.99	0.14935	0.0651	0.14652	0.04183		34.99	0.2266	0.14236	0.22377	0.11908
35.2	0.07689	0.03887	0.06389	0.01015	35.2	0.07689	0.06389	0.03887	0.01015		35.21	0.15268	0.0566	0.14849	0.03808		35.21	0.22924	0.13316	0.22505	0.11464
35.41	0.07677	0.04099	0.06729	0.00928	35.41	0.07677	0.06729	0.04099	0.00928		35.41	0.15661	0.07485	0.15602	0.05549		35.41	0.22421	0.14245	0.22361	0.12309
35.61	0.07832	0.03238	0.06364	0.00945	35.61	0.07832	0.06364	0.03238	0.00945		35.62	0.15856	0.06614	0.1524	0.04342		35.62	0.23309	0.14068	0.22694	0.11795
35.8	0.0801	0.02504	0.06206	0.00186	35.8	0.0801	0.06206	0.02504	0.00186		35.8	0.14957	0.05605	0.14666	0.04085		35.8	0.22844	0.13493	0.22553	0.11973
36	0.08413	0.04071	0.0647	0.01335	36	0.08413	0.0647	0.04071	0.01335		35.99	0.1502	0.06328	0.14957	0.04315		35.99	0.22453	0.13762	0.22391	0.11749
36.2	0.0811	0.03864	0.07307	0.00655	36.2	0.0811	0.07307	0.03864	0.00655		36.19	0.15546	0.05516	0.1451	0.04111		36.19	0.23702	0.13673	0.22667	0.12268
36.39	0.08061	0.03227	0.06584	0.01087	36.39	0.08061	0.06584	0.03227	0.01087		36.41	0.14578	0.05001	0.14754	0.03578		36.41	0.22801	0.13225	0.22977	0.11801
36.61	0.08289	0.04046	0.06864	0.013	36.61	0.08289	0.06864	0.04046	0.013		36.62	0.16199	0.07108	0.15248	0.04796		36.62	0.23421	0.1433	0.2247	0.12018
36.81	0.08164	0.03223	0.06471	0.00277	36.81	0.08164	0.06471	0.03223	0.00277		36.8	0.14797	0.05423	0.14645	0.03913		36.8	0.23113	0.13739	0.2296	0.12228
37	0.07312	0.03136	0.06292	0.00894	37	0.07312	0.06292	0.03136	0.00894		37.01	0.15648	0.06021	0.15119	0.03989		37.01	0.23045	0.13418	0.22515	0.11385
37.2	0.08	0.0324	0.06663	0.00989	37.2	0.08	0.06663	0.0324	0.00989		37.21	0.16194	0.06268	0.1577	0.04872		37.21	0.23612	0.13687	0.23188	0.12291
37.4	0.07361	0.02867	0.0624	0.00323	37.4	0.07361	0.0624	0.02867	0.00323		37.41	0.15392	0.06461	0.14942	0.03682		37.41	0.23196	0.14266	0.22746	0.11485
37.61	0.0777	0.03549	0.06258	0.0076	37.61	0.0777	0.06258	0.03549	0.0076		37.61	0.15116	0.05709	0.14861	0.03656		37.61	0.23157	0.13751	0.22902	0.11697
37.79	0.07825	0.03699	0.06315	0.00195	37.79	0.07825	0.06315	0.03699	0.00195		37.82	0.16141	0.06309	0.15111	0.04855		37.82	0.23571	0.1374	0.22541	0.12285
38	0.08429	0.03696	0.06786	0.01053	38	0.08429	0.06786	0.03696	0.01053		38	0.15088	0.0566	0.14711	0.03855		38	0.2374	0.14313	0.23363	0.12507
38.2	0.07943	0.03544	0.06391	0.01064	38.2	0.07943	0.06391	0.03544	0.01064		38.21	0.15202	0.05443	0.14494	0.03576		38.21	0.23703	0.13946	0.22996	0.12078
38.39	0.08886	0.03698	0.06603	0.00561	38.39	0.08886	0.06603	0.03698	0.00561		38.41	0.16418	0.06778	0.15726	0.05088		38.41	0.23682	0.14043	0.22991	0.12352
38.59	0.07189	0.03312	0.0669	0.00246	38.59	0.07189	0.0669	0.03312	0.00246		38.61	0.15499	0.05655	0.14451	0.03563		38.61	0.24033	0.14189	0.22985	0.12098
38.81	0.08393	0.03992	0.06912	0.01026	38.81	0.08393	0.06912	0.03992	0.01026		38.82	0.15974	0.06896	0.15438	0.04434		38.82	0.23609	0.14533	0.23074	0.1207
38.99	0.07739	0.03173	0.06462	0.00289	38.99	0.07739	0.06462	0.03173	0.00289		39	0.1624	0.05856	0.15241	0.04308		39	0.24386	0.14003	0.23387	0.12454
39.18	0.07603	0.04324	0.06546	0.00602	39.18	0.07603	0.06546	0.04324	0.00602		39.21	0.15898	0.06085	0.15489	0.0409		39.21	0.23797	0.13984	0.23389	0.11989
39.4	0.08075	0.03647	0.06798	0.00907	39.4	0.08075	0.06798	0.03647	0.00907		39.41	0.17044	0.06664	0.16056	0.04139		39.41	0.24434	0.14055	0.23447	0.1153
39.59	0.08108	0.03372	0.06285	0.00489	39.59	0.08108	0.06285	0.03372	0.00489		39.61	0.16073	0.06129	0.15234	0.04206		39.61	0.24344	0.144	0.23505	0.12477
39.79	0.08069	0.03544	0.07114	0.00944	39.79	0.08069	0.07114	0.03544	0.00944		39.81	0.15631	0.06416	0.1564	0.03553		39.81	0.2385	0.14635	0.23858	0.11771
40.01	0.07575	0.04027	0.06038	0.00812	40.01	0.07575	0.06038	0.04027	0.00812		40	0.16505	0.07032	0.15764	0.04607		40	0.24171	0.14699	0.23431	0.12274
40.2	0.08399	0.03126	0.07011	0.00505	40.2	0.08399	0.07011	0.03126	0.00505		40.2	0.16603	0.05816	0.16558	0.04543		40.2	0.24375	0.1359	0.2433	0.12315
40.38	0.08307	0.04072	0.07562	0.01174	40.38	0.08307	0.07562	0.04072	0.01174		40.41	0.15457	0.05868	0.14735	0.03655		40.41	0.23764	0.14176	0.23042	0.11963
40.6	0.08027	0.04271	0.06469	0.01015	40.6	0.08027	0.06469	0.04271	0.01015		40.59	0.17228	0.07182	0.16256	0.0514		40.59	0.2444	0.14394	0.23468	0.12352
40.8	0.08257	0.03244	0.0669	0.0068	40.8	0.08257	0.0669	0.03244	0.0068		40.81	0.16284	0.06164	0.15754	0.03642		40.81	0.24568	0.14449	0.24039	0.11927
40.99	0.07933	0.03526	0.06741	0.00786	40.99	0.07933	0.06741	0.03526	0.00786		41.01	0.16556	0.06647	0.16267	0.0493		41.01	0.24128	0.14219	0.23839	0.12502
41.21	0.08267	0.03716	0.0654	0.00631	41.21	0.08267	0.0654	0.03716	0.00631		41.22	0.17028	0.06455	0.15992	0.0393		41.22	0.24808	0.14235	0.23772	0.1171
41.4	0.08544	0.03821	0.06436	0.00582	41.4	0.08544	0.06436	0.03821	0.00582		41.4	0.16351	0.07034	0.1601	0.045		41.4	0.24033	0.14716	0.23692	0.12182
41.58	0.08075	0.04002	0.07012	0.00637	41.58	0.08075	0.07012	0.04002	0.00637		41.59	0.16663	0.06065	0.15341	0.03818		41.59	0.24854	0.14257	0.23533	0.1201
41.8	0.08662	0.0461	0.07456	0.01509	41.8	0.08662	0.07456	0.0461	0.01509		41.79	0.15227	0.0606	0.15685	0.04267		41.79	0.23647	0.1448	0.24105	0.12687
42	0.08812	0.04551	0.07623	0.01503	42	0.08812	0.07623	0.04551	0.01503		42.01	0.15665	0.06689	0.15506	0.03295		42.01	0.23885	0.1491	0.23726	0.11516
42.21	0.08558	0.0376	0.0696	0.00966	42.21	0.08558	0.0696	0.0376	0.00966		42.22	0.15964	0.06282	0.15345	0.03357		42.22	0.24153	0.14472	0.23534	0.11547
42.41	0.09151	0.04765	0.08276	0.01248	42.41	0.09151	0.08276	0.04765	0.01248		42.4	0.17212	0.0709	0.16025	0.04477		42.4	0.24959	0.14838	0.23772	0.12225
42.6	0.08881	0.03574	0.06872	0.00646	42.6	0.08881	0.06872	0.03574	0.00646		42.61	0.15723	0.06259	0.15705	0.03657		42.61	0.24284	0.14821	0.24266	0.12218
42.8	0.08258	0.04476	0.06712	0.01368	42.8	0.08258	0.06712	0.04476	0.01368		42.81	0.16695	0.07117	0.15547	0.04386		42.81	0.24339	0.14761	0.23191	0.1203
43	0.09238	0.04588	0.07275	0.00532	43	0.09238	0.07275	0.04588	0.00532		43.01	0.17108	0.06892	0.16115	0.04319		43.01	0.25217	0.15002	0.24224	0.12429
43.21	0.08634	0.03821	0.06983	0.01443	43.21	0.08634	0.06983	0.03821	0.01443		43.21	0.16437	0.06326	0.15784	0.04193		43.21	0.24366	0.14257	0.23714	0.12123
43.39	0.09418	0.04436	0.07265	0.01725	43.39	0.09418	0.07265	0.04436	0.01725		43.42	0.17001	0.06953	0.15539	0.04092		43.42	0.24997	0.1495	0.23535	0.12089
43.6	0.09288	0.04741	0.075	0.00937	43.6	0.09288	0.075	0.04741	0.00937		43.6	0.17353	0.06808	0.15712	0.04187		43.6	0.25161	0.14617	0.23521	0.11995
43.8	0.08253	0.03555	0.06285	0.008	43.8	0.08253	0.06285	0.03555	0.008		43.81	0.16336	0.06329	0.15952	0.04207		43.81	0.2446	0.14454	0.24077	0.12331
44	0.08455	0.03406	0.07338	0.01287	44	0.08455	0.07338	0.03406	0.01287		44.01	0.17761	0.07206	0.16518	0.05337		44.01	0.25064	0.14509	0.23821	0.1264
44.19	0.08904	0.04027	0.0753	0.01172	44.19	0.08904	0.0753	0.04027	0.01172		44.21	0.16732	0.06931	0.16052	0.03979		44.21	0.25103	0.15303	0.24423	0.1235
44.41	0.09131	0.04489	0.07405	0.01294	44.41	0.09131	0.07405	0.04489	0.01294		44.4	0.17095	0.06954	0.16453	0.04342		44.4	0.24955	0.14815	0.24313	0.12202
44.59	0.08868	0.0461	0.07455	0.01243	44.59	0.08868	0.07455	0.0461	0.01243		44.6	0.16639	0.069	0.1588	0.0506		44.6	0.24593	0.14854	0.23835	0.13014
44.78	0.09211	0.0406	0.06893	0.00819	44.78	0.09211	0.06893	0.0406	0.00819		44.81	0.164	0.06307	0.14956	0.03536		44.81	0.25087	0.14995	0.23643	0.12223
45	0.08567	0.04363	0.07121	0.01499	45	0.08567	0.07121	0.04363	0.01499		45.01	0.16556	0.06534	0.16225	0.04224		45.01	0.24955	0.14933	0.24624	0.12623
45.19	0.09287	0.04252	0.06822	0.00855	45.19	0.09287	0.06822	0.04252	0.00855		45.21	0.17556	0.06891	0.1627	0.05062		45.21	0.25237	0.14572	0.2395	0.12743
45.39	0.08331	0.03536	0.06769	0.00927	45.39	0.08331	0.06769	0.03536	0.00927		45.41	0.16814	0.0616	0.15753	0.0384		45.41	0.25653	0.14999	0.24592	0.12678
45.61	0.0902	0.0469	0.07484	0.01406	45.61	0.0902	0.07484	0.0469	0.01406		45.6	0.16784	0.07192	0.16302	0.04934		45.6	0.24364	0.14773	0.23883	0.12515
45.8	0.08325	0.04652	0.07777	0.01102	45.8	0.08325	0.07777	0.04652	0.01102		45.8	0.16728	0.06771	0.16373	0.05005		45.8	0.2497	0.15015	0.24615	0.13248
46	0.09223	0.03654	0.07424	0.00714	46	0.09223	0.07424	0.03654	0.00714		46.01	0.16669	0.06169	0.159	0.03536		46.01	0.252	0.147	0.24431	0.12067
46.2	0.08224	0.03837	0.07207	0.01027	46.2	0.08224	0.07207	0.03837	0.01027		46.21	0.17734	0.07168	0.16761	0.04705		46.21	0.25278	0.14713	0.24306	0.1225
46.39	0.09818	0.04884	0.07354	0.00992	46.39	0.09818	0.07354	0.04884	0.00992		46.41	0.17629	0.06846	0.16271	0.04836		46.41	0.25435	0.14653	0.24078	0.12642
46.59	0.07924	0.03983	0.06879	0.00747	46.59	0.07924	0.06879	0.03983	0.00747		46.6	0.17036	0.06201	0.16514	0.04117		46.6	0.25561	0.14727	0.2504	0.12643
46.81	0.09081	0.04581	0.07206	0.0136	46.81	0.09081	0.07206	0.04581	0.0136		46.82	0.17198	0.06879	0.166	0.0449		46.82	0.2527	0.14952	0.24673	0.12563
47	0.09043	0.04191	0.07027	0.01035	47	0.09043	0.07027	0.04191	0.01035		47	0.17797	0.07252	0.17078	0.05143		47	0.25742	0.15198	0.25024	0.13089
47.2	0.08137	0.03178	0.06199	0.0006043	47.2	0.08137	0.06199	0.03178	0.0006043		47.21	0.15758	0.06407	0.15888	0.03853		47.21	0.24427	0.15077	0.24557	0.12522
47.4	0.0907	0.05017	0.0713	0.01038	47.4	0.0907	0.0713	0.05017	0.01038		47.41	0.17922	0.06535	0.16647	0.05524		47.41	0.25861	0.14475	0.24587	0.13463
47.6	0.09303	0.04025	0.07437	0.00672	47.6	0.09303	0.07437	0.04025	0.00672		47.61	0.1628	0.05385	0.15678	0.033		47.61	0.25548	0.14653	0.24946	0.12568
47.81	0.08513	0.04377	0.0702	0.0089	47.81	0.08513	0.0702	0.04377	0.0089		47.8	0.16629	0.06205	0.15733	0.04014		47.8	0.25437	0.15014	0.24542	0.12822
47.99	0.08496	0.03798	0.07124	0.00235	47.99	0.08496	0.07124	0.03798	0.00235		48	0.17014	0.06791	0.1606	0.04845		48	0.25118	0.14896	0.24165	0.1295
48.2	0.08638	0.04138	0.07025	0.00407	48.2	0.08638	0.07025	0.04138	0.00407		48.21	0.18256	0.07262	0.16928	0.04711		48.21	0.26119	0.15126	0.24792	0.12575
48.4	0.09038	0.04047	0.06825	0.01397	48.4	0.09038	0.06825	0.04047	0.01397		48.41	0.16367	0.05957	0.16646	0.04012		48.41	0.25028	0.14619	0.25307	0.12673
48.6	0.09186	0.04663	0.07023	0.01284	48.6	0.09186	0.07023	0.04663	0.01284		48.61	0.18349	0.06901	0.16281	0.04989		48.61	0.26272	0.14824	0.24203	0.12912
48.79	0.08884	0.03774	0.07159	0.0007374	48.79	0.08884	0.07159	0.03774	0.0007374		48.8	0.17391	0.06828	0.16765	0.04226		48.8	0.25953	0.15391	0.25327	0.12788
49.01	0.08879	0.04556	0.06876	0.01095	49.01	0.08879	0.06876	0.04556	0.01095		49	0.17681	0.06755	0.1698	0.05273		49	0.25527	0.14601	0.24826	0.13119
49.2	0.09768	0.04476	0.07578	0.01333	49.2	0.09768	0.07578	0.04476	0.01333		49.2	0.17923	0.07155	0.16803	0.04887		49.2	0.25911	0.15144	0.24792	0.12876
49.4	0.09072	0.04252	0.07325	0.01025	49.4	0.09072	0.07325	0.04252	0.01025		49.41	0.17484	0.06654	0.16841	0.04545		49.41	0.25898	0.15069	0.25256	0.12959
49.6	0.09206	0.04514	0.07512	0.01248	49.6	0.09206	0.07512	0.04514	0.01248		49.61	0.17135	0.06348	0.16789	0.04028		49.61	0.2553	0.14743	0.25184	0.12423
49.8	0.0939	0.04518	0.07867	0.00754	49.8	0.0939	0.07867	0.04518	0.00754		49.81	0.17777	0.06061	0.16531	0.04191		49.81	0.26395	0.14679	0.25149	0.12809
50.01	0.08319	0.03331	0.07179	0.00654	50.01	0.08319	0.07179	0.03331	0.00654		50.02	0.16285	0.06433	0.16579	0.03884		50.02	0.25043	0.15192	0.25337	0.12643
50.19	0.08416	0.04124	0.06999	0.01751	50.19	0.08416	0.06999	0.04124	0.01751		50.2	0.18108	0.07217	0.17536	0.0555		50.2	0.25727	0.14837	0.25156	0.1317
50.38	0.09648	0.04362	0.07175	0.00837	50.38	0.09648	0.07175	0.04362	0.00837		50.41	0.17303	0.06801	0.16689	0.04662		50.41	0.25934	0.15433	0.2532	0.13293
50.6	0.08656	0.03881	0.0728	0.00795	50.6	0.08656	0.0728	0.03881	0.00795		50.61	0.17212	0.06539	0.16875	0.03965		50.61	0.25768	0.15096	0.25431	0.12521
50.79	0.09251	0.05032	0.07997	0.01555	50.79	0.09251	0.07997	0.05032	0.01555		50.81	0.17923	0.07318	0.18226	0.0493		50.81	0.25993	0.15389	0.26296	0.13001
51.01	0.09507	0.04742	0.07821	0.01614	51.01	0.09507	0.07821	0.04742	0.01614		51.01	0.17079	0.05942	0.15649	0.03834		51.01	0.2614	0.15003	0.24711	0.12895
51.19	0.08435	0.04365	0.07593	0.01196	51.19	0.08435	0.07593	0.04365	0.01196		51.22	0.16601	0.05312	0.16475	0.03301		51.22	0.2601	0.14722	0.25884	0.1271
51.4	0.08902	0.04564	0.07129	0.01294	51.4	0.08902	0.07129	0.04564	0.01294		51.4	0.18616	0.07705	0.17951	0.05518		51.4	0.25939	0.15029	0.25274	0.12842
51.58	0.09108	0.04591	0.07575	0.00693	51.58	0.09108	0.07575	0.04591	0.00693		51.61	0.18056	0.07209	0.17063	0.04458		51.61	0.26675	0.15829	0.25683	0.13078
51.8	0.0938	0.03637	0.07311	0.011	51.8	0.0938	0.07311	0.03637	0.011		51.79	0.17917	0.07133	0.17165	0.04236		51.79	0.26279	0.15496	0.25528	0.12598
51.99	0.08695	0.04856	0.07642	0.01147	51.99	0.08695	0.07642	0.04856	0.01147		52.01	0.18467	0.07673	0.17497	0.04816		52.01	0.26379	0.15586	0.25409	0.12728
52.19	0.08866	0.03743	0.07412	0.00618	52.19	0.08866	0.07412	0.03743	0.00618		52.22	0.16812	0.06387	0.16837	0.03538		52.22	0.26001	0.15577	0.26026	0.12728
52.41	0.09516	0.04775	0.07651	0.01639	52.41	0.09516	0.07651	0.04775	0.01639		52.4	0.17988	0.07313	0.17077	0.04775		52.4	0.26214	0.1554	0.25304	0.13002
52.58	0.09219	0.0485	0.07151	0.01271	52.58	0.09219	0.07151	0.0485	0.01271		52.6	0.18108	0.07121	0.17522	0.04925		52.6	0.263	0.15314	0.25715	0.13117
52.78	0.09389	0.04278	0.08183	0.01116	52.78	0.09389	0.08183	0.04278	0.01116		52.79	0.17647	0.06993	0.17081	0.0395		52.79	0.26416	0.15764	0.25851	0.1272
53	0.09655	0.04151	0.07559	0.01625	53	0.09655	0.07559	0.04151	0.01625		53	0.18301	0.07624	0.17567	0.047		53	0.26244	0.15567	0.2551	0.12643
53.21	0.09393	0.04284	0.0789	0.01193	53.21	0.09393	0.0789	0.04284	0.01193		53.21	0.17818	0.07135	0.17081	0.04081		53.21	0.26644	0.15961	0.25907	0.12907
53.41	0.09196	0.03758	0.07131	0.00919	53.41	0.09196	0.07131	0.03758	0.00919		53.42	0.16764	0.06361	0.16782	0.0429		53.42	0.2567	0.15268	0.25688	0.13197
53.6	0.09446	0.04457	0.08352	0.02024	53.6	0.09446	0.08352	0.04457	0.02024		53.6	0.18568	0.07787	0.179	0.05084		53.6	0.26421	0.15641	0.25753	0.12936
53.78	0.09375	0.04901	0.07628	0.00981	53.78	0.09375	0.07628	0.04901	0.00981		53.79	0.18109	0.0806	0.17759	0.05669		53.79	0.26008	0.1596	0.25658	0.13568
54	0.09936	0.04217	0.08281	0.01168	54	0.09936	0.08281	0.04217	0.01168		54.01	0.18612	0.06781	0.17571	0.04343		54.01	0.27052	0.15221	0.2601	0.12782
54.2	0.09332	0.04796	0.07253	0.01351	54.2	0.09332	0.07253	0.04796	0.01351		54.2	0.17606	0.06693	0.17129	0.0429		54.2	0.26381	0.15468	0.25904	0.13065
54.41	0.09887	0.05216	0.0834	0.01108	54.41	0.09887	0.0834	0.05216	0.01108		54.41	0.18667	0.0743	0.17336	0.05156		54.41	0.27186	0.15949	0.25855	0.13675
54.59	0.09379	0.03519	0.06929	0.00975	54.59	0.09379	0.06929	0.03519	0.00975		54.6	0.17685	0.06266	0.17413	0.03809		54.6	0.2669	0.15272	0.26419	0.12815
54.8	0.09297	0.04974	0.07558	0.01817	54.8	0.09297	0.07558	0.04974	0.01817		54.8	0.18508	0.07949	0.17697	0.05011		54.8	0.26614	0.16056	0.25803	0.13117
55	0.10281	0.05317	0.08443	0.01315	55	0.10281	0.08443	0.05317	0.01315		55.01	0.18183	0.07279	0.17374	0.04412		55.01	0.26767	0.15864	0.25958	0.12997
55.2	0.10211	0.04931	0.08412	0.01889	55.2	0.10211	0.08412	0.04931	0.01889		55.21	0.18403	0.07047	0.17549	0.04513		55.21	0.26916	0.1556	0.26062	0.13026
55.4	0.0946	0.0446	0.07742	0.01331	55.4	0.0946	0.07742	0.0446	0.01331		55.41	0.18539	0.07245	0.17654	0.04702		55.41	0.27066	0.15773	0.26181	0.13229
55.61	0.09604	0.04383	0.07755	0.00544	55.61	0.09604	0.07755	0.04383	0.00544		55.62	0.19094	0.07353	0.17777	0.04253		55.62	0.27521	0.15781	0.26204	0.1268
55.81	0.09118	0.03491	0.07299	0.00876	55.81	0.09118	0.07299	0.03491	0.00876		55.8	0.17868	0.06772	0.17165	0.04206		55.8	0.26737	0.15643	0.26035	0.13076
55.98	0.1022	0.04977	0.0805	0.0196	55.98	0.1022	0.0805	0.04977	0.0196		56.01	0.18539	0.07545	0.18035	0.05401		56.01	0.26788	0.15796	0.26285	0.13651
56.2	0.09508	0.04033	0.07766	0.00697	56.2	0.09508	0.07766	0.04033	0.00697		56.21	0.17944	0.06766	0.17244	0.0443		56.21	0.26728	0.15551	0.26028	0.13214
56.39	0.09764	0.04517	0.0813	0.01249	56.39	0.09764	0.0813	0.04517	0.01249		56.41	0.18307	0.07521	0.17494	0.04607		56.41	0.26859	0.16074	0.26047	0.13159
56.61	0.09815	0.04428	0.07682	0.01093	56.61	0.09815	0.07682	0.04428	0.01093		56.61	0.1885	0.07984	0.18028	0.05234		56.61	0.26972	0.16107	0.26151	0.13357
56.81	0.09274	0.04437	0.08127	0.01269	56.81	0.09274	0.08127	0.04437	0.01269		56.82	0.19116	0.07248	0.1808	0.04766		56.82	0.27364	0.15496	0.26328	0.13014
57	0.09394	0.05304	0.08322	0.02089	57	0.09394	0.08322	0.05304	0.02089		57	0.17975	0.06574	0.17298	0.04319		57	0.26934	0.15534	0.26258	0.13279
57.18	0.10019	0.05333	0.07894	0.0103	57.18	0.10019	0.07894	0.05333	0.0103		57.21	0.18312	0.0696	0.17256	0.04587		57.21	0.27067	0.15714	0.2601	0.13342
57.4	0.09305	0.04625	0.07735	0.00813	57.4	0.09305	0.07735	0.04625	0.00813		57.41	0.17243	0.06433	0.17173	0.03789		57.41	0.26619	0.1581	0.26549	0.13165
57.59	0.1014	0.05236	0.08279	0.01446	57.59	0.1014	0.08279	0.05236	0.01446		57.61	0.18508	0.08037	0.18006	0.05436		57.61	0.26643	0.16172	0.2614	0.1357
57.79	0.09975	0.04329	0.07718	0.01155	57.79	0.09975	0.07718	0.04329	0.01155		57.82	0.19074	0.07745	0.18077	0.05503		57.82	0.27404	0.16075	0.26407	0.13833
58.01	0.10134	0.04754	0.08291	0.01601	58.01	0.10134	0.08291	0.04754	0.01601		58	0.18974	0.07426	0.18296	0.04698		58	0.27546	0.15999	0.26868	0.13271
58.18	0.09739	0.05081	0.08648	0.01374	58.18	0.09739	0.08648	0.05081	0.01374		58.21	0.18962	0.07286	0.18541	0.05454		58.21	0.2726	0.15585	0.26839	0.13752
58.38	0.09958	0.05235	0.07868	0.01635	58.38	0.09958	0.07868	0.05235	0.01635		58.41	0.19525	0.07419	0.18044	0.05089		58.41	0.27936	0.15831	0.26455	0.135
58.6	0.09856	0.04232	0.07438	0.0106	58.6	0.09856	0.07438	0.04232	0.0106		58.6	0.185	0.06898	0.17911	0.044		58.6	0.27365	0.15764	0.26777	0.13266
58.79	0.09264	0.03874	0.07051	0.01291	58.79	0.09264	0.07051	0.03874	0.01291		58.81	0.18583	0.06965	0.17955	0.0547		58.81	0.26928	0.1531	0.263	0.13815
58.99	0.08971	0.04356	0.07307	0.00874	58.99	0.08971	0.07307	0.04356	0.00874		59.02	0.18435	0.06602	0.17516	0.04176		59.02	0.27787	0.15955	0.26868	0.13528
59.2	0.10424	0.05004	0.07882	0.01506	59.2	0.10424	0.07882	0.05004	0.01506		59.19	0.19054	0.0684	0.18591	0.04757		59.19	0.27509	0.15297	0.27047	0.13213
59.4	0.097	0.05114	0.08151	0.01413	59.4	0.097	0.08151	0.05114	0.01413		59.41	0.18631	0.07285	0.17442	0.04912		59.41	0.27364	0.1602	0.26176	0.13645
59.6	0.0973	0.04135	0.08297	0.01087	59.6	0.0973	0.08297	0.04135	0.01087		59.61	0.18131	0.06421	0.16939	0.03752		59.61	0.27728	0.16019	0.26536	0.1335
59.8	0.09527	0.04486	0.07605	0.01055	59.8	0.09527	0.07605	0.04486	0.01055		59.8	0.20241	0.0757	0.19623	0.05493		59.8	0.28363	0.15693	0.27746	0.13616
60.01	0.10223	0.04902	0.08923	0.01261	60.01	0.10223	0.08923	0.04902	0.01261		60.01	0.19042	0.07214	0.18126	0.05088		60.01	0.2762	0.15792	0.26704	0.13666
60.21	0.09689	0.04013	0.07416	0.00861	60.21	0.09689	0.07416	0.04013	0.00861		60.2	0.18307	0.07093	0.18259	0.04977		60.2	0.27392	0.16178	0.27344	0.14062
60.4	0.09994	0.04119	0.07814	0.01333	60.4	0.09994	0.07814	0.04119	0.01333		60.4	0.18223	0.06753	0.18261	0.04761		60.4	0.27132	0.15662	0.2717	0.13669
60.6	0.09519	0.04925	0.07755	0.01278	60.6	0.09519	0.07755	0.04925	0.01278		60.61	0.19134	0.07505	0.18602	0.0567		60.61	0.27692	0.16063	0.2716	0.14228
60.8	0.09213	0.0373	0.07609	0.00837	60.8	0.09213	0.07609	0.0373	0.00837		60.81	0.1845	0.06556	0.17947	0.04446		60.81	0.27511	0.15617	0.27008	0.13507
61.01	0.09253	0.04452	0.08324	0.01019	61.01	0.09253	0.08324	0.04452	0.01019		61.01	0.17871	0.05987	0.17893	0.03795		61.01	0.27479	0.15596	0.27501	0.13403
61.21	0.09947	0.04991	0.08116	0.01126	61.21	0.09947	0.08116	0.04991	0.01126		61.22	0.191	0.07394	0.18483	0.05519		61.22	0.2756	0.15855	0.26943	0.1398
61.41	0.09902	0.04466	0.07487	0.00803	61.41	0.09902	0.07487	0.04466	0.00803		61.4	0.18572	0.06519	0.17694	0.04338		61.4	0.27993	0.15941	0.27115	0.13759
61.6	0.09604	0.04592	0.07671	0.01247	61.6	0.09604	0.07671	0.04592	0.01247		61.61	0.18985	0.07832	0.19187	0.05049		61.61	0.27171	0.16018	0.27372	0.13235
61.8	0.10046	0.04543	0.08266	0.01149	61.8	0.10046	0.08266	0.04543	0.01149		61.81	0.19849	0.07572	0.18464	0.05002		61.81	0.28515	0.16239	0.27131	0.13669
62	0.09475	0.04431	0.07426	0.00944	62	0.09475	0.07426	0.04431	0.00944		62.01	0.18279	0.06661	0.18054	0.04554		62.01	0.27256	0.15639	0.27031	0.13531
62.19	0.09572	0.04998	0.08257	0.01481	62.19	0.09572	0.08257	0.04998	0.01481		62.21	0.19469	0.07942	0.19245	0.05433		62.21	0.27889	0.16363	0.27665	0.13853
62.39	0.09346	0.04372	0.07539	0.00513	62.39	0.09346	0.07539	0.04372	0.00513		62.42	0.19497	0.08077	0.19029	0.05227		62.42	0.27674	0.16255	0.27207	0.13405
62.6	0.10546	0.05111	0.07864	0.01373	62.6	0.10546	0.07864	0.05111	0.01373		62.6	0.18816	0.07793	0.18087	0.04582		62.6	0.28049	0.17028	0.27321	0.13816
62.8	0.08842	0.04304	0.07447	0.01136	62.8	0.08842	0.07447	0.04304	0.01136		62.81	0.18519	0.06861	0.17869	0.03788		62.81	0.27833	0.16175	0.27183	0.13102
63	0.10065	0.0525	0.08701	0.00949	63	0.10065	0.08701	0.0525	0.00949		63.01	0.19908	0.0798	0.1879	0.05245		63.01	0.28445	0.16517	0.27327	0.13782
63.2	0.09905	0.04843	0.08265	0.01907	63.2	0.09905	0.08265	0.04843	0.01907		63.21	0.19071	0.07225	0.18249	0.039		63.21	0.28117	0.16271	0.27295	0.12946
63.39	0.10497	0.05538	0.08418	0.01405	63.39	0.10497	0.08418	0.05538	0.01405		63.42	0.19526	0.07909	0.18883	0.05637		63.42	0.27924	0.16307	0.27281	0.14035
63.59	0.0981	0.03784	0.08497	0.00872	63.59	0.0981	0.08497	0.03784	0.00872		63.62	0.19359	0.06751	0.18749	0.05327		63.62	0.28199	0.15591	0.27589	0.14166
63.78	0.09994	0.04633	0.08915	0.01253	63.78	0.09994	0.08915	0.04633	0.01253		63.81	0.18773	0.07233	0.18358	0.03908		63.81	0.28179	0.1664	0.27765	0.13314
64	0.09468	0.04555	0.08274	0.01648	64	0.09468	0.08274	0.04555	0.01648		64.01	0.19304	0.07732	0.18719	0.04658		64.01	0.27866	0.16295	0.27282	0.1322
64.2	0.1046	0.04507	0.08707	0.01043	64.2	0.1046	0.08707	0.04507	0.01043		64.2	0.18682	0.06912	0.17974	0.04014		64.2	0.28161	0.16391	0.27453	0.13492
64.39	0.09171	0.04398	0.07985	0.0151	64.39	0.09171	0.07985	0.04398	0.0151		64.41	0.1934	0.07867	0.18872	0.04342		64.41	0.2796	0.16488	0.27492	0.12962
64.59	0.10364	0.04684	0.08145	0.00767	64.59	0.10364	0.08145	0.04684	0.00767		64.62	0.19019	0.07498	0.18442	0.04938		64.62	0.28175	0.16654	0.27598	0.14094
64.8	0.10593	0.04511	0.08754	0.01348	64.8	0.10593	0.08754	0.04511	0.01348		64.79	0.1907	0.07077	0.18607	0.04257		64.79	0.28115	0.16122	0.27651	0.13302
64.98	0.09852	0.04688	0.08182	0.01286	64.98	0.09852	0.08182	0.04688	0.01286		65.01	0.19508	0.07819	0.18787	0.04811		65.01	0.28346	0.16657	0.27625	0.13648
65.2	0.09942	0.04831	0.08207	0.01308	65.2	0.09942	0.08207	0.04831	0.01308		65.21	0.19064	0.076	0.18331	0.04599		65.21	0.28155	0.16692	0.27422	0.13691
65.4	0.09466	0.03992	0.07571	0.01137	65.4	0.09466	0.07571	0.03992	0.01137		65.41	0.18869	0.07418	0.1827	0.04856		65.41	0.28023	0.16572	0.27424	0.1401
65.59	0.09482	0.04991	0.08091	0.01389	65.59	0.09482	0.08091	0.04991	0.01389		65.62	0.19962	0.08297	0.1955	0.05644		65.62	0.28233	0.16569	0.27821	0.13915
65.81	0.10415	0.05192	0.08313	0.01311	65.81	0.10415	0.08313	0.05192	0.01311		65.82	0.2006	0.07945	0.18983	0.0536		65.82	0.28766	0.16651	0.27689	0.14066
66	0.10583	0.0499	0.08359	0.01171	66	0.10583	0.08359	0.0499	0.01171		65.99	0.19472	0.07749	0.18848	0.04979		65.99	0.28732	0.1701	0.28108	0.14239
66.18	0.10383	0.05298	0.08651	0.01599	66.18	0.10383	0.08651	0.05298	0.01599		66.21	0.19499	0.07955	0.19189	0.057		66.21	0.28216	0.16672	0.27906	0.14417
66.4	0.10416	0.04512	0.084	0.00897	66.4	0.10416	0.084	0.04512	0.00897		66.41	0.19243	0.07189	0.18677	0.0423		66.41	0.28733	0.1668	0.28167	0.13721
66.59	0.10075	0.04554	0.09068	0.01865	66.59	0.10075	0.09068	0.04554	0.01865		66.6	0.19423	0.07478	0.18438	0.04923		66.6	0.28458	0.16514	0.27474	0.13959
66.81	0.10204	0.05232	0.08414	0.01523	66.81	0.10204	0.08414	0.05232	0.01523		66.8	0.19741	0.08209	0.1901	0.05469		66.8	0.28437	0.16906	0.27707	0.14165
67	0.10308	0.0529	0.08385	0.00633	67	0.10308	0.08385	0.0529	0.00633		67.02	0.19863	0.07203	0.18745	0.0491		67.02	0.28946	0.16288	0.27829	0.13994
67.2	0.10511	0.04607	0.08611	0.01173	67.2	0.10511	0.08611	0.04607	0.01173		67.21	0.19411	0.07046	0.18605	0.04506		67.21	0.28777	0.16413	0.27971	0.13873
67.4	0.09584	0.04886	0.08568	0.01051	67.4	0.09584	0.08568	0.04886	0.01051		67.41	0.20617	0.08301	0.19002	0.05949		67.41	0.28953	0.16638	0.27339	0.14285
67.6	0.10332	0.04262	0.08428	0.01173	67.6	0.10332	0.08428	0.04262	0.01173		67.61	0.19848	0.08299	0.20131	0.05559		67.61	0.28134	0.16587	0.28418	0.13845
67.81	0.10221	0.04671	0.08552	0.01414	67.81	0.10221	0.08552	0.04671	0.01414		67.8	0.20542	0.07707	0.19511	0.05576		67.8	0.29062	0.16227	0.28031	0.14096
67.99	0.10326	0.04571	0.07947	0.01135	67.99	0.10326	0.07947	0.04571	0.01135		68.02	0.20663	0.08411	0.19344	0.05474		68.02	0.29032	0.1678	0.27713	0.13843
68.2	0.10595	0.04869	0.08445	0.01069	68.2	0.10595	0.08445	0.04869	0.01069		68.2	0.19624	0.06921	0.18926	0.04844		68.2	0.29011	0.1631	0.28313	0.14232
68.4	0.10046	0.04618	0.08254	0.0133	68.4	0.10046	0.08254	0.04618	0.0133		68.41	0.19097	0.07211	0.19378	0.04395		68.41	0.28336	0.16451	0.28617	0.13634
68.6	0.10133	0.04985	0.08738	0.0107	68.6	0.10133	0.08738	0.04985	0.0107		68.61	0.19616	0.08019	0.18375	0.05316		68.61	0.28513	0.16917	0.27272	0.14214
68.8	0.10347	0.04265	0.08727	0.01227	68.8	0.10347	0.08727	0.04265	0.01227		68.81	0.19696	0.06887	0.18808	0.04691		68.81	0.29124	0.16316	0.28235	0.14119
68.99	0.10798	0.0551	0.08379	0.01634	68.99	0.10798	0.08379	0.0551	0.01634		69.02	0.20844	0.07835	0.20233	0.06081		69.02	0.29147	0.16138	0.28536	0.14385
69.19	0.10555	0.04703	0.08556	0.0117	69.19	0.10555	0.08556	0.04703	0.0117		69.22	0.19917	0.07764	0.19677	0.05207		69.22	0.29063	0.1691	0.28824	0.14353
69.38	0.10632	0.04268	0.08499	0.0136	69.38	0.10632	0.08499	0.04268	0.0136		69.41	0.19983	0.07122	0.18507	0.0481		69.41	0.29348	0.16488	0.27872	0.14176
69.6	0.09693	0.05504	0.08489	0.0194	69.6	0.09693	0.08489	0.05504	0.0194		69.61	0.19614	0.07259	0.19794	0.05408		69.61	0.28451	0.16097	0.28632	0.14246
69.8	0.10372	0.04959	0.08763	0.01488	69.8	0.10372	0.08763	0.04959	0.01488		69.81	0.20331	0.07768	0.19397	0.05559		69.81	0.29258	0.16696	0.28324	0.14486
69.99	0.10477	0.05049	0.09135	0.01756	69.99	0.10477	0.09135	0.05049	0.01756		70	0.19706	0.0729	0.19246	0.04788		70	0.29027	0.16612	0.28567	0.1411
70.19	0.10177	0.05335	0.08428	0.01549	70.19	0.10177	0.08428	0.05335	0.01549		70.22	0.20148	0.07437	0.19552	0.05748		70.22	0.28934	0.16224	0.28338	0.14534
70.4	0.10502	0.04811	0.08937	0.01456	70.4	0.10502	0.08937	0.04811	0.01456		70.39	0.19448	0.0797	0.19448	0.04984		70.39	0.2863	0.17153	0.28631	0.14166
70.58	0.10419	0.04671	0.08706	0.0124	70.58	0.10419	0.08706	0.04671	0.0124		70.61	0.19336	0.07282	0.18828	0.04745		70.61	0.28712	0.16658	0.28205	0.14121
70.79	0.10169	0.05383	0.08784	0.0139	70.79	0.10169	0.08784	0.05383	0.0139		70.81	0.20005	0.08222	0.19716	0.05317		70.81	0.29092	0.17309	0.28803	0.14404
71	0.10221	0.04486	0.0814	0.00792	71	0.10221	0.0814	0.04486	0.00792		71	0.19239	0.06355	0.18354	0.04472		71	0.29231	0.16348	0.28346	0.14465
71.19	0.1037	0.04636	0.08462	0.01163	71.19	0.1037	0.08462	0.04636	0.01163		71.2	0.20515	0.07798	0.20043	0.05147		71.2	0.29476	0.1676	0.29005	0.14109
71.39	0.10907	0.04823	0.0862	0.01754	71.39	0.10907	0.0862	0.04823	0.01754		71.42	0.20286	0.08203	0.20007	0.05759		71.42	0.28897	0.16815	0.28619	0.1437
71.6	0.10065	0.04754	0.08485	0.00111	71.6	0.10065	0.08485	0.04754	0.00111		71.59	0.19802	0.07037	0.187	0.04274		71.59	0.29307	0.16543	0.28206	0.13779
71.8	0.11133	0.05268	0.08515	0.02166	71.8	0.11133	0.08515	0.05268	0.02166		71.81	0.19653	0.06864	0.18869	0.04621		71.81	0.29154	0.16366	0.2837	0.14123
71.99	0.10804	0.05722	0.09395	0.01554	71.99	0.10804	0.09395	0.05722	0.01554		71.99	0.20491	0.081	0.19739	0.05496		71.99	0.29354	0.16964	0.28602	0.1436
72.21	0.10828	0.04484	0.08493	0.01288	72.21	0.10828	0.08493	0.04484	0.01288		72.2	0.19401	0.06697	0.19261	0.04482		72.2	0.29146	0.16444	0.29007	0.14228
72.39	0.10775	0.05524	0.0873	0.01643	72.39	0.10775	0.0873	0.05524	0.01643		72.4	0.19166	0.06728	0.18759	0.03922		72.4	0.29098	0.1666	0.28691	0.13854
72.6	0.11498	0.05574	0.09168	0.01666	72.6	0.11498	0.09168	0.05574	0.01666		72.62	0.21057	0.08135	0.19536	0.05535		72.62	0.29878	0.16956	0.28357	0.14356
72.8	0.11099	0.05054	0.08939	0.01315	72.8	0.11099	0.08939	0.05054	0.01315		72.81	0.19902	0.07486	0.18657	0.0435		72.81	0.29925	0.1751	0.2868	0.14373
72.99	0.10729	0.05117	0.08943	0.01798	72.99	0.10729	0.08943	0.05117	0.01798		73.01	0.20603	0.08625	0.20609	0.05846		73.01	0.29122	0.17145	0.29129	0.14365
73.2	0.11096	0.0553	0.09384	0.01412	73.2	0.11096	0.09384	0.0553	0.01412		73.21	0.21416	0.08437	0.2002	0.0585		73.21	0.2998	0.17001	0.28584	0.14414
73.41	0.10162	0.04854	0.08397	0.0108	73.41	0.10162	0.08397	0.04854	0.0108		73.41	0.19979	0.07652	0.19596	0.04829		73.41	0.2952	0.17195	0.29138	0.14371
73.61	0.10374	0.05158	0.08969	0.0152	73.61	0.10374	0.08969	0.05158	0.0152		73.6	0.20217	0.0762	0.19787	0.05297		73.6	0.29445	0.16849	0.29016	0.14526
73.8	0.10399	0.04839	0.08805	0.01023	73.8	0.10399	0.08805	0.04839	0.01023		73.8	0.2077	0.08214	0.19987	0.05306		73.8	0.29904	0.17349	0.29122	0.1444
74	0.10561	0.0461	0.08362	0.00663	74	0.10561	0.08362	0.0461	0.00663		74.01	0.20488	0.07543	0.19468	0.04413		74.01	0.30096	0.17152	0.29077	0.14022
74.2	0.10064	0.04813	0.08705	0.01179	74.2	0.10064	0.08705	0.04813	0.01179		74.21	0.20367	0.08633	0.19941	0.05722		74.21	0.29235	0.17502	0.28809	0.1459
74.4	0.10857	0.05152	0.09108	0.01787	74.4	0.10857	0.09108	0.05152	0.01787		74.41	0.20371	0.08048	0.19408	0.04894		74.41	0.29822	0.175	0.28859	0.14345
74.61	0.09467	0.04427	0.08045	0.01125	74.61	0.09467	0.08045	0.04427	0.01125		74.62	0.19834	0.08048	0.19348	0.04662		74.62	0.29325	0.17539	0.28839	0.14153
74.79	0.10916	0.05987	0.0924	0.01809	74.79	0.10916	0.0924	0.05987	0.01809		74.8	0.19919	0.07062	0.18832	0.04661		74.8	0.29562	0.16705	0.28474	0.14303
75	0.11205	0.05314	0.08566	0.01323	75	0.11205	0.08566	0.05314	0.01323		75.01	0.20435	0.07941	0.19158	0.04427		75.01	0.29983	0.1749	0.28706	0.13975
75.2	0.10411	0.04175	0.08052	0.01188	75.2	0.10411	0.08052	0.04175	0.01188		75.21	0.19773	0.07867	0.19014	0.04762		75.21	0.29305	0.174	0.28547	0.14295
75.4	0.10254	0.05267	0.09436	0.01745	75.4	0.10254	0.09436	0.05267	0.01745		75.4	0.20334	0.07959	0.20337	0.05057		75.4	0.29702	0.17328	0.29705	0.14426
75.59	0.10851	0.03913	0.09099	0.00852	75.59	0.10851	0.09099	0.03913	0.00852		75.61	0.20899	0.07338	0.19346	0.05107		75.61	0.30307	0.16747	0.28754	0.14514
75.81	0.10808	0.04971	0.08745	0.02131	75.81	0.10808	0.08745	0.04971	0.02131		75.82	0.21018	0.08052	0.19629	0.04942		75.82	0.30388	0.17423	0.29	0.14313
76	0.10365	0.04994	0.08967	0.01471	76	0.10365	0.08967	0.04994	0.01471		76	0.2001	0.07823	0.1941	0.04928		76	0.29691	0.17505	0.29092	0.1461
76.18	0.10436	0.04853	0.08928	0.01004	76.18	0.10436	0.08928	0.04853	0.01004		76.21	0.19912	0.07977	0.19445	0.04506		76.21	0.29739	0.17806	0.29273	0.14334
76.4	0.11117	0.05382	0.09167	0.02844	76.4	0.11117	0.09167	0.05382	0.02844		76.41	0.20407	0.07752	0.19399	0.05095		76.41	0.29697	0.17042	0.28689	0.14385
76.6	0.10744	0.04585	0.09135	0.00989	76.6	0.10744	0.09135	0.04585	0.00989		76.61	0.20369	0.07929	0.1988	0.04801		76.61	0.3003	0.1759	0.29541	0.14461
76.79	0.11054	0.04935	0.09466	0.01406	76.79	0.11054	0.09466	0.04935	0.01406		76.82	0.19733	0.07167	0.19065	0.04863		76.82	0.29488	0.16923	0.2882	0.14618
76.99	0.10658	0.05869	0.08878	0.0201	76.99	0.10658	0.08878	0.05869	0.0201		77	0.20808	0.07929	0.20188	0.05206		77	0.29985	0.17108	0.29365	0.14384
77.2	0.11488	0.05788	0.08825	0.01772	77.2	0.11488	0.08825	0.05788	0.01772		77.21	0.20528	0.07693	0.19588	0.05563		77.21	0.29925	0.17091	0.28985	0.1496
77.38	0.11343	0.05314	0.09804	0.01409	77.38	0.11343	0.09804	0.05314	0.01409		77.41	0.20696	0.0661	0.19648	0.05073		77.41	0.30427	0.16341	0.29379	0.14804
77.59	0.10846	0.05126	0.09457	0.01921	77.59	0.10846	0.09457	0.05126	0.01921		77.61	0.20631	0.08246	0.20764	0.05961		77.61	0.2938	0.16995	0.29513	0.1471
77.81	0.10718	0.05333	0.08684	0.01296	77.81	0.10718	0.08684	0.05333	0.01296		77.8	0.20339	0.07336	0.19507	0.0491		77.8	0.30205	0.17202	0.29373	0.14776
77.99	0.11288	0.04085	0.08748	0.01118	77.99	0.11288	0.08748	0.04085	0.01118		78	0.19902	0.06751	0.19237	0.04993		78	0.30006	0.16856	0.29341	0.15097
78.2	0.10452	0.04554	0.08246	0.01149	78.2	0.10452	0.08246	0.04554	0.01149		78.2	0.20728	0.08353	0.20299	0.05584		78.2	0.29815	0.1744	0.29386	0.14672
78.4	0.10718	0.04676	0.08895	0.00864	78.4	0.10718	0.08895	0.04676	0.00864		78.39	0.20392	0.07598	0.19666	0.05263		78.39	0.29972	0.17179	0.29246	0.14844
78.59	0.11863	0.05827	0.09871	0.01882	78.59	0.11863	0.09871	0.05827	0.01882		78.61	0.20669	0.0736	0.20461	0.04637		78.61	0.3036	0.17052	0.30152	0.14329
78.8	0.10716	0.05512	0.09768	0.01639	78.8	0.10716	0.09768	0.05512	0.01639		78.8	0.20877	0.07296	0.2008	0.05683		78.8	0.30353	0.16774	0.29557	0.1516
78.99	0.11114	0.04673	0.09616	0.01215	78.99	0.11114	0.09616	0.04673	0.01215		79	0.20687	0.07637	0.2003	0.04692		79	0.30355	0.17306	0.29698	0.14361
79.19	0.11112	0.05328	0.09728	0.01707	79.19	0.11112	0.09728	0.05328	0.01707		79.22	0.20926	0.07902	0.20829	0.05775		79.22	0.29844	0.16821	0.29748	0.14694
79.4	0.10998	0.05236	0.09264	0.01536	79.4	0.10998	0.09264	0.05236	0.01536		79.39	0.20264	0.07625	0.20462	0.05115		79.39	0.3003	0.17391	0.30227	0.1488
79.6	0.1105	0.05087	0.08929	0.01359	79.6	0.1105	0.08929	0.05087	0.01359		79.61	0.21133	0.07567	0.19982	0.05101		79.61	0.30518	0.16953	0.29368	0.14487
79.8	0.12065	0.05513	0.09311	0.02188	79.8	0.12065	0.09311	0.05513	0.02188		79.79	0.21016	0.07031	0.20207	0.04837		79.79	0.30672	0.16687	0.29863	0.14492
80	0.11444	0.05089	0.09661	0.0168	80	0.11444	0.09661	0.05089	0.0168		80.01	0.20552	0.07931	0.20078	0.04758		80.01	0.30343	0.17722	0.29869	0.1455
80.21	0.11723	0.05136	0.09836	0.01819	80.21	0.11723	0.09836	0.05136	0.01819		80.22	0.20758	0.07191	0.19958	0.04748		80.22	0.30842	0.17275	0.30042	0.14832
80.41	0.11279	0.05143	0.09183	0.01492	80.41	0.11279	0.09183	0.05143	0.01492		80.4	0.21149	0.0751	0.20296	0.05943		80.4	0.3028	0.16642	0.29428	0.15074
80.58	0.10535	0.04861	0.08973	0.01354	80.58	0.10535	0.08973	0.04861	0.01354		80.61	0.21402	0.07846	0.2044	0.05428		80.61	0.30682	0.17126	0.2972	0.14707
80.8	0.1083	0.04847	0.08818	0.01351	80.8	0.1083	0.08818	0.04847	0.01351		80.81	0.20984	0.07874	0.2087	0.0525		80.81	0.30524	0.17415	0.3041	0.1479
81	0.11039	0.05576	0.09013	0.01713	81	0.11039	0.09013	0.05576	0.01713		81.01	0.21211	0.08017	0.20551	0.05804		81.01	0.30457	0.17264	0.29797	0.1505
81.19	0.11409	0.05086	0.09168	0.01175	81.19	0.11409	0.09168	0.05086	0.01175		81.21	0.20647	0.07238	0.20174	0.05267		81.21	0.3063	0.17221	0.30157	0.1525
81.39	0.11601	0.0554	0.09985	0.0144	81.39	0.11601	0.09985	0.0554	0.0144		81.42	0.2087	0.0724	0.20117	0.04583		81.42	0.3068	0.17051	0.29927	0.14394
81.6	0.10943	0.05735	0.09169	0.02278	81.6	0.10943	0.09169	0.05735	0.02278		81.6	0.21033	0.0824	0.21066	0.05743		81.6	0.30036	0.17243	0.30069	0.14746
81.8	0.11295	0.0565	0.09288	0.00825	81.8	0.11295	0.09288	0.0565	0.00825		81.81	0.21754	0.08022	0.20648	0.05218		81.81	0.31161	0.1743	0.30056	0.14626
82	0.10464	0.04895	0.08534	0.01515	82	0.10464	0.08534	0.04895	0.01515		82.01	0.21316	0.07097	0.1976	0.03876		82.01	0.31592	0.17374	0.30036	0.14152
82.2	0.109	0.0452	0.09275	0.01503	82.2	0.109	0.09275	0.0452	0.01503		82.21	0.20881	0.08045	0.20816	0.05557		82.21	0.3018	0.17344	0.30115	0.14856
82.39	0.11285	0.05418	0.09196	0.01587	82.39	0.11285	0.09196	0.05418	0.01587		82.42	0.21988	0.084	0.21441	0.05398		82.42	0.31047	0.17461	0.305	0.14458
82.59	0.12048	0.05777	0.10175	0.01686	82.59	0.12048	0.10175	0.05777	0.01686		82.6	0.21468	0.07843	0.2107	0.05045		82.6	0.30806	0.17182	0.30408	0.14383
82.8	0.11433	0.05617	0.09416	0.01891	82.8	0.11433	0.09416	0.05617	0.01891		82.81	0.21119	0.07651	0.20354	0.04826		82.81	0.30753	0.17286	0.29988	0.14461
82.98	0.1265	0.06106	0.10157	0.01959	82.98	0.1265	0.10157	0.06106	0.01959		83.01	0.20959	0.07063	0.19889	0.04455		83.01	0.30987	0.17093	0.29918	0.14484
83.19	0.10944	0.05094	0.09865	0.01403	83.19	0.10944	0.09865	0.05094	0.01403		83.21	0.21199	0.08209	0.21065	0.05156		83.21	0.30661	0.17671	0.30527	0.14617
83.39	0.11005	0.05229	0.09386	0.01669	83.39	0.11005	0.09386	0.05229	0.01669		83.4	0.21315	0.08584	0.20224	0.05093		83.4	0.30561	0.1783	0.29469	0.14338
83.59	0.12051	0.05518	0.10049	0.01913	83.59	0.12051	0.10049	0.05518	0.01913		83.6	0.21211	0.07914	0.20572	0.04813		83.6	0.31132	0.17835	0.30493	0.14734
83.8	0.11721	0.05159	0.09316	0.01462	83.8	0.11721	0.09316	0.05159	0.01462		83.8	0.21579	0.0802	0.21194	0.05421		83.8	0.30892	0.17333	0.30507	0.14734
84	0.11072	0.05335	0.09921	0.01658	84	0.11072	0.09921	0.05335	0.01658		83.99	0.2136	0.0788	0.20775	0.05262		83.99	0.30938	0.17459	0.30354	0.1484
84.19	0.11269	0.04457	0.09358	0.00796	84.19	0.11269	0.09358	0.04457	0.00796		84.21	0.20563	0.07357	0.19568	0.04343		84.21	0.30821	0.17616	0.29827	0.14601
84.39	0.11155	0.05176	0.09296	0.01886	84.39	0.11155	0.09296	0.05176	0.01886		84.41	0.21631	0.08495	0.21079	0.05105		84.41	0.31097	0.17961	0.30545	0.14571
84.61	0.10791	0.04742	0.08347	0.00856	84.61	0.10791	0.08347	0.04742	0.00856		84.6	0.20355	0.07434	0.20003	0.04422		84.6	0.30621	0.17701	0.3027	0.14688
84.79	0.11385	0.05266	0.09626	0.01885	84.79	0.11385	0.09626	0.05266	0.01885		84.82	0.20436	0.07427	0.20135	0.03875		84.82	0.30758	0.1775	0.30458	0.14198
85	0.10913	0.05058	0.08799	0.00967	85	0.10913	0.08799	0.05058	0.00967		85.01	0.21029	0.07706	0.20333	0.05536		85.01	0.3056	0.17236	0.29863	0.15067
85.2	0.11635	0.05685	0.09222	0.01652	85.2	0.11635	0.09222	0.05685	0.01652		85.21	0.21497	0.08106	0.21267	0.05448		85.21	0.30962	0.17572	0.30732	0.14913
85.39	0.11778	0.05787	0.10623	0.01958	85.39	0.11778	0.10623	0.05787	0.01958		85.41	0.21774	0.08327	0.21173	0.05287		85.41	0.31105	0.17659	0.30504	0.14619
85.61	0.11491	0.05842	0.10315	0.02111	85.61	0.11491	0.10315	0.05842	0.02111		85.61	0.21771	0.07773	0.2075	0.05135		85.61	0.31514	0.17516	0.30493	0.14879
85.81	0.11729	0.05502	0.09696	0.01218	85.81	0.11729	0.09696	0.05502	0.01218		85.82	0.21341	0.07897	0.20108	0.04823		85.82	0.31168	0.17725	0.29935	0.14651
86	0.11811	0.05589	0.09638	0.01583	86	0.11811	0.09638	0.05589	0.01583		86	0.21365	0.07916	0.20249	0.04338		86	0.31626	0.18178	0.3051	0.146
86.2	0.11856	0.05728	0.09973	0.01697	86.2	0.11856	0.09973	0.05728	0.01697		86.21	0.2164	0.08772	0.20788	0.05618		86.21	0.31035	0.18168	0.30184	0.15013
86.4	0.12115	0.05501	0.09742	0.0143	86.4	0.12115	0.09742	0.05501	0.0143		86.41	0.21039	0.08225	0.20546	0.05061		86.41	0.30981	0.18167	0.30488	0.15003
86.6	0.12344	0.05312	0.09125	0.01691	86.6	0.12344	0.09125	0.05312	0.01691		86.6	0.21742	0.07437	0.20331	0.04798		86.6	0.31508	0.17203	0.30097	0.14564
86.81	0.10948	0.05403	0.0972	0.01318	86.81	0.10948	0.0972	0.05403	0.01318		86.8	0.20868	0.08624	0.21048	0.05363		86.8	0.30538	0.18295	0.30718	0.15033
87.01	0.11163	0.0495	0.09333	0.01198	87.01	0.11163	0.09333	0.0495	0.01198		87.02	0.21924	0.07944	0.21418	0.05946		87.02	0.31233	0.17254	0.30727	0.15256
87.2	0.11731	0.05431	0.10092	0.0196	87.2	0.11731	0.10092	0.05431	0.0196		87.2	0.20715	0.07704	0.20503	0.04269		87.2	0.31122	0.18111	0.3091	0.14676
87.4	0.11314	0.05179	0.09873	0.01057	87.4	0.11314	0.09873	0.05179	0.01057		87.41	0.22138	0.08727	0.21468	0.05398		87.41	0.31387	0.17977	0.30717	0.14647
87.6	0.11957	0.04563	0.09362	0.01217	87.6	0.11957	0.09362	0.04563	0.01217		87.61	0.21029	0.07862	0.20975	0.0452		87.61	0.31293	0.18127	0.31239	0.14784
87.8	0.11805	0.0553	0.09465	0.02044	87.8	0.11805	0.09465	0.0553	0.02044		87.81	0.22073	0.08357	0.21182	0.05793		87.81	0.31437	0.17722	0.30547	0.15158
88.01	0.11668	0.05194	0.09853	0.00672	88.01	0.11668	0.09853	0.05194	0.00672		88.02	0.22029	0.08762	0.21536	0.05798		88.02	0.31367	0.181	0.30874	0.15135
88.19	0.11273	0.04781	0.09663	0.0106	88.19	0.11273	0.09663	0.04781	0.0106		88.2	0.22024	0.07592	0.21122	0.051		88.2	0.31942	0.17512	0.31041	0.15019
88.4	0.12345	0.05471	0.09996	0.02625	88.4	0.12345	0.09996	0.05471	0.02625		88.41	0.20539	0.07554	0.20155	0.04736		88.41	0.30669	0.17685	0.30285	0.14867
88.58	0.11581	0.05358	0.09415	0.01459	88.58	0.11581	0.09415	0.05358	0.01459		88.61	0.22206	0.08216	0.20631	0.05396		88.61	0.32047	0.18058	0.30472	0.15238
88.8	0.11516	0.04844	0.09617	0.00976	88.8	0.11516	0.09617	0.04844	0.00976		88.81	0.21257	0.07589	0.21008	0.04489		88.81	0.31488	0.1782	0.31239	0.1472
88.99	0.11808	0.05819	0.09276	0.01973	88.99	0.11808	0.09276	0.05819	0.01973		89.01	0.22123	0.08077	0.21635	0.05216		89.01	0.31663	0.17617	0.31174	0.14755
89.19	0.11855	0.05152	0.09935	0.01511	89.19	0.11855	0.09935	0.05152	0.01511		89.22	0.21638	0.07416	0.20566	0.04548		89.22	0.31783	0.17561	0.30711	0.14693
89.4	0.11613	0.04592	0.09762	0.01213	89.4	0.11613	0.09762	0.04592	0.01213		89.4	0.21752	0.07287	0.20503	0.04948		89.4	0.32091	0.17627	0.30843	0.15288
89.6	0.11423	0.0552	0.09999	0.01904	89.6	0.11423	0.09999	0.0552	0.01904		89.61	0.21939	0.08433	0.21836	0.05961		89.61	0.31291	0.17786	0.31189	0.15313
89.8	0.11968	0.0557	0.10543	0.01814	89.8	0.11968	0.10543	0.0557	0.01814		89.81	0.22758	0.08692	0.21239	0.05461		89.81	0.32507	0.18442	0.30988	0.15211
89.99	0.12119	0.05625	0.10318	0.01965	89.99	0.12119	0.10318	0.05625	0.01965		90.01	0.21542	0.0813	0.21621	0.05291		90.01	0.31659	0.18248	0.31738	0.15407
90.21	0.11103	0.05628	0.10019	0.02	90.21	0.11103	0.10019	0.05628	0.02		90.22	0.21925	0.07833	0.21065	0.05341		90.22	0.31774	0.17683	0.30914	0.1519
90.39	0.11778	0.05106	0.09965	0.01987	90.39	0.11778	0.09965	0.05106	0.01987		90.42	0.22904	0.08381	0.21686	0.0581		90.42	0.32082	0.1756	0.30864	0.14988
90.6	0.11272	0.04965	0.08946	0.01669	90.6	0.11272	0.08946	0.04965	0.01669		90.61	0.22029	0.07505	0.20741	0.05241		90.61	0.3227	0.17747	0.30982	0.15482
90.8	0.11897	0.05836	0.10364	0.01517	90.8	0.11897	0.10364	0.05836	0.01517		90.81	0.21763	0.08239	0.21562	0.05714		90.81	0.31359	0.17836	0.31159	0.1531
91	0.11639	0.05155	0.08903	0.00945	91	0.11639	0.08903	0.05155	0.00945		91.01	0.21369	0.07802	0.21213	0.04694		91.01	0.31655	0.18089	0.31499	0.1498
91.21	0.11914	0.05787	0.10278	0.02347	91.21	0.11914	0.10278	0.05787	0.02347		91.21	0.21924	0.08134	0.21905	0.06041		91.21	0.3142	0.17632	0.31402	0.15538
91.41	0.11615	0.05235	0.09372	0.01057	91.41	0.11615	0.09372	0.05235	0.01057		91.42	0.21024	0.07217	0.20949	0.04407		91.42	0.31446	0.1764	0.31371	0.14829
91.6	0.11783	0.0588	0.10442	0.02052	91.6	0.11783	0.10442	0.0588	0.02052		91.6	0.21076	0.07716	0.20396	0.0427		91.6	0.31776	0.18417	0.31096	0.14971
91.8	0.11936	0.05664	0.10057	0.01663	91.8	0.11936	0.10057	0.05664	0.01663		91.81	0.2285	0.07988	0.22206	0.05491		91.81	0.32309	0.17448	0.31665	0.1495
92	0.10913	0.05722	0.10034	0.01489	92	0.10913	0.10034	0.05722	0.01489		91.99	0.21939	0.08509	0.21395	0.05655		91.99	0.31683	0.18254	0.3114	0.154
92.2	0.11823	0.05037	0.09712	0.01969	92.2	0.11823	0.09712	0.05037	0.01969		92.21	0.22245	0.07842	0.21611	0.05077		92.21	0.31927	0.17525	0.31293	0.14759
92.41	0.11605	0.05604	0.09879	0.01387	92.41	0.11605	0.09879	0.05604	0.01387		92.41	0.23183	0.08849	0.22123	0.06432		92.41	0.3226	0.17927	0.312	0.1551
92.61	0.11487	0.0529	0.09296	0.01371	92.61	0.11487	0.09296	0.0529	0.01371		92.6	0.20958	0.07632	0.20938	0.04837		92.6	0.31574	0.18248	0.31554	0.15453
92.8	0.11943	0.04883	0.09772	0.01278	92.8	0.11943	0.09772	0.04883	0.01278		92.8	0.22221	0.07556	0.21076	0.0444		92.8	0.32721	0.18057	0.31577	0.1494
93	0.11866	0.05811	0.09845	0.02215	93	0.11866	0.09845	0.05811	0.02215		93.01	0.22185	0.08525	0.22076	0.06086		93.01	0.31576	0.17916	0.31468	0.15477
93.2	0.12443	0.05956	0.10796	0.01811	93.2	0.12443	0.10796	0.05956	0.01811		93.21	0.22197	0.07696	0.21304	0.05111		93.21	0.31988	0.17488	0.31095	0.14902
93.41	0.12024	0.05041	0.09538	0.01952	93.41	0.12024	0.09538	0.05041	0.01952		93.41	0.2189	0.08227	0.21795	0.05356		93.41	0.31822	0.18159	0.31726	0.15287
93.61	0.11506	0.05771	0.10098	0.01719	93.61	0.11506	0.10098	0.05771	0.01719		93.6	0.22745	0.08635	0.21292	0.05426		93.6	0.32516	0.18407	0.31063	0.15198
93.79	0.1264	0.05244	0.10687	0.01818	93.79	0.1264	0.10687	0.05244	0.01818		93.82	0.22087	0.08267	0.21656	0.04991		93.82	0.32253	0.18433	0.31822	0.15157
94	0.12788	0.05468	0.10483	0.01901	94	0.12788	0.10483	0.05468	0.01901		94.01	0.21648	0.07506	0.21028	0.04818		94.01	0.32009	0.17868	0.31389	0.15179
94.2	0.11819	0.06172	0.10202	0.01508	94.2	0.11819	0.10202	0.06172	0.01508		94.21	0.22314	0.08341	0.22142	0.05369		94.21	0.32129	0.18156	0.31957	0.15184
94.39	0.11495	0.04452	0.09491	0.01213	94.39	0.11495	0.09491	0.04452	0.01213		94.41	0.22586	0.0778	0.21302	0.04711		94.41	0.32985	0.1818	0.31702	0.1511
94.61	0.12243	0.05023	0.09787	0.01425	94.61	0.12243	0.09787	0.05023	0.01425		94.6	0.21862	0.08119	0.21672	0.04745		94.6	0.32092	0.1835	0.31903	0.14976
94.79	0.1215	0.06114	0.10368	0.02063	94.79	0.1215	0.10368	0.06114	0.02063		94.82	0.2245	0.0873	0.21278	0.05496		94.82	0.32283	0.18563	0.3111	0.15328
95	0.12242	0.05551	0.10007	0.01973	95	0.12242	0.10007	0.05551	0.01973		95	0.21393	0.07914	0.21398	0.04451		95	0.32045	0.18567	0.3205	0.15104
95.2	0.12368	0.05642	0.10347	0.02466	95.2	0.12368	0.10347	0.05642	0.02466		95.21	0.22041	0.08246	0.21184	0.04967		95.21	0.32058	0.18265	0.31202	0.14985
95.4	0.10903	0.06179	0.09805	0.01128	95.4	0.10903	0.09805	0.06179	0.01128		95.41	0.22769	0.08554	0.21915	0.05536		95.41	0.32616	0.18401	0.31763	0.15383
95.59	0.11973	0.05268	0.09339	0.01105	95.59	0.11973	0.09339	0.05268	0.01105		95.6	0.22647	0.07861	0.21671	0.05652		95.6	0.3262	0.17835	0.31644	0.15625
95.81	0.12099	0.05505	0.10461	0.02023	95.81	0.12099	0.10461	0.05505	0.02023		95.8	0.22829	0.08714	0.21363	0.05444		95.8	0.32827	0.18712	0.31361	0.15441
95.99	0.11694	0.05495	0.09844	0.0113	95.99	0.11694	0.09844	0.05495	0.0113		96.02	0.23147	0.08838	0.21343	0.05173		96.02	0.3316	0.18851	0.31356	0.15186
96.18	0.1234	0.05697	0.09816	0.02005	96.18	0.1234	0.09816	0.05697	0.02005		96.21	0.23194	0.08379	0.21218	0.05297		96.21	0.33157	0.18342	0.31181	0.1526
96.4	0.12499	0.0597	0.10478	0.0191	96.4	0.12499	0.10478	0.0597	0.0191		96.39	0.23116	0.08661	0.2137	0.05135		96.39	0.32828	0.18374	0.31082	0.14847
96.59	0.11639	0.05644	0.095	0.01747	96.59	0.11639	0.095	0.05644	0.01747		96.61	0.22025	0.07925	0.21542	0.04979		96.61	0.32628	0.18529	0.32145	0.15582
96.79	0.12232	0.0526	0.10297	0.01547	96.79	0.12232	0.10297	0.0526	0.01547		96.81	0.22062	0.07217	0.21346	0.04578		96.81	0.3275	0.17905	0.32034	0.15265
97.01	0.1103	0.04644	0.09516	0.01535	97.01	0.1103	0.09516	0.04644	0.01535		97	0.21871	0.07539	0.21069	0.04656		97	0.32436	0.18104	0.31634	0.1522
97.2	0.11924	0.06293	0.10502	0.01509	97.2	0.11924	0.10502	0.06293	0.01509		97.2	0.23377	0.09007	0.22587	0.06277		97.2	0.32698	0.18328	0.31908	0.15598
97.41	0.12484	0.04858	0.0947	0.01327	97.41	0.12484	0.0947	0.04858	0.01327		97.41	0.2227	0.0746	0.21506	0.04841		97.41	0.32702	0.17894	0.31939	0.15273
97.6	0.11777	0.06266	0.10233	0.02371	97.6	0.11777	0.10233	0.06266	0.02371		97.59	0.22004	0.08537	0.21567	0.0629		97.59	0.31789	0.18323	0.31352	0.16076
97.79	0.1115	0.04847	0.09578	0.01122	97.79	0.1115	0.09578	0.04847	0.01122		97.8	0.21992	0.0809	0.21105	0.04883		97.8	0.3274	0.18838	0.31853	0.15631
97.99	0.12009	0.0563	0.10325	0.01775	97.99	0.12009	0.10325	0.0563	0.01775		98.01	0.22096	0.07913	0.21581	0.04877		98.01	0.32548	0.18366	0.32033	0.1533
98.21	0.12456	0.06559	0.10591	0.01963	98.21	0.12456	0.10591	0.06559	0.01963		98.2	0.22964	0.08605	0.22489	0.05754		98.2	0.32613	0.18255	0.32139	0.15404
98.4	0.1176	0.05193	0.10175	0.01672	98.4	0.1176	0.10175	0.05193	0.01672		98.4	0.22361	0.08586	0.21948	0.05069		98.4	0.32591	0.18817	0.32179	0.15299
98.58	0.12383	0.05597	0.10688	0.02151	98.58	0.12383	0.10688	0.05597	0.02151		98.61	0.22168	0.0761	0.21316	0.05058		98.61	0.32804	0.18246	0.31952	0.15694
98.79	0.11962	0.0611	0.09543	0.01571	98.79	0.11962	0.09543	0.0611	0.01571		98.81	0.22079	0.08405	0.20943	0.05386		98.81	0.32355	0.18681	0.31219	0.15663
98.99	0.12679	0.05568	0.10696	0.01999	98.99	0.12679	0.10696	0.05568	0.01999		99.01	0.2235	0.0809	0.21673	0.04488		99.01	0.32795	0.18536	0.32118	0.14933
99.21	0.12272	0.0542	0.09938	0.0205	99.21	0.12272	0.09938	0.0542	0.0205		99.2	0.23399	0.08704	0.22396	0.06393		99.2	0.33088	0.18393	0.32085	0.16082
99.4	0.1179	0.05877	0.10943	0.01596	99.4	0.1179	0.10943	0.05877	0.01596		99.4	0.22086	0.08257	0.21917	0.05722		99.4	0.32383	0.18556	0.32215	0.1602
99.6	0.12134	0.05582	0.10152	0.01806	99.6	0.12134	0.10152	0.05582	0.01806		99.61	0.22509	0.07506	0.21704	0.04628		99.61	0.32953	0.17951	0.32148	0.15073
99.8	0.1278	0.06152	0.10487	0.02211	99.8	0.1278	0.10487	0.06152	0.02211		99.81	0.23276	0.08445	0.22402	0.05669		99.81	0.32911	0.18081	0.32038	0.15304
100	0.11491	0.05255	0.10246	0.01162	100	0.11491	0.10246	0.05255	0.01162		100.01	0.2233	0.08436	0.22488	0.06108		100.01	0.32349	0.18456	0.32507	0.16128
100.21	0.12765	0.056	0.10006	0.01937	100.21	0.12765	0.10006	0.056	0.01937		100.21	0.22225	0.07984	0.2216	0.0478		100.21	0.32703	0.18463	0.32638	0.15258
100.39	0.13046	0.06487	0.10826	0.02201	100.39	0.13046	0.10826	0.06487	0.02201		100.4	0.22972	0.08705	0.22596	0.06553		100.4	0.32655	0.18388	0.3228	0.16237
100.6	0.1165	0.05283	0.09967	0.01328	100.6	0.1165	0.09967	0.05283	0.01328		100.6	0.22451	0.08967	0.22237	0.05831		100.6	0.32431	0.18947	0.32216	0.15811
100.8	0.1196	0.05629	0.0984	0.01744	100.8	0.1196	0.0984	0.05629	0.01744		100.81	0.226	0.0812	0.2161	0.04421		100.81	0.33426	0.18946	0.32436	0.15247
101	0.12004	0.05593	0.10498	0.0193	101	0.12004	0.10498	0.05593	0.0193		101.01	0.22828	0.08676	0.22739	0.05836		101.01	0.32461	0.1831	0.32372	0.15469
101.2	0.11725	0.05523	0.10383	0.01783	101.2	0.11725	0.10383	0.05523	0.01783		101.2	0.22872	0.08255	0.2195	0.05158		101.2	0.33186	0.18569	0.32264	0.15473
101.41	0.13148	0.05714	0.10995	0.02289	101.41	0.13148	0.10995	0.05714	0.02289		101.42	0.2275	0.08345	0.22604	0.05128		101.42	0.32988	0.18584	0.32843	0.15366
101.59	0.12324	0.06103	0.10011	0.01603	101.59	0.12324	0.10011	0.06103	0.01603		101.6	0.2311	0.08573	0.22482	0.05822		101.6	0.33058	0.18522	0.3243	0.15771
101.78	0.12481	0.05721	0.10125	0.02045	101.78	0.12481	0.10125	0.05721	0.02045		101.81	0.21513	0.07384	0.21319	0.05131		101.81	0.32407	0.1828	0.32213	0.16026
102	0.12494	0.06292	0.10519	0.02028	102	0.12494	0.10519	0.06292	0.02028		102.01	0.23	0.0855	0.22934	0.05542		102.01	0.32954	0.18504	0.32888	0.15496
102.19	0.12033	0.06121	0.10189	0.01761	102.19	0.12033	0.10189	0.06121	0.01761		102.21	0.22981	0.08403	0.22067	0.05836		102.21	0.33199	0.18622	0.32286	0.16055
102.41	0.12236	0.05147	0.10233	0.01414	102.41	0.12236	0.10233	0.05147	0.01414		102.41	0.22775	0.08005	0.22134	0.05229		102.41	0.33306	0.18537	0.32666	0.15761
102.61	0.12369	0.05521	0.1052	0.01607	102.61	0.12369	0.1052	0.05521	0.01607		102.6	0.23147	0.08356	0.22	0.05419		102.6	0.33177	0.18387	0.3203	0.1545
102.8	0.11599	0.05595	0.09632	0.01244	102.8	0.11599	0.09632	0.05595	0.01244		102.8	0.23425	0.09001	0.22852	0.06486		102.8	0.32917	0.18494	0.32344	0.15979
102.98	0.12499	0.04962	0.10341	0.01582	102.98	0.12499	0.10341	0.04962	0.01582		103.01	0.22887	0.07909	0.21709	0.0451		103.01	0.33751	0.18774	0.32574	0.15375
103.2	0.13101	0.06268	0.10671	0.02563	103.2	0.13101	0.10671	0.06268	0.02563		103.19	0.23653	0.08206	0.22568	0.05424		103.19	0.33498	0.18052	0.32413	0.15269
103.39	0.12666	0.05649	0.10093	0.02009	103.39	0.12666	0.10093	0.05649	0.02009		103.41	0.22475	0.08396	0.22293	0.05648		103.41	0.32838	0.18759	0.32655	0.16011
103.59	0.12474	0.05483	0.10828	0.01922	103.59	0.12474	0.10828	0.05483	0.01922		103.62	0.22767	0.07865	0.22311	0.0481		103.62	0.33601	0.187	0.33145	0.15645
103.81	0.12589	0.05574	0.09966	0.01918	103.81	0.12589	0.09966	0.05574	0.01918		103.8	0.23561	0.09107	0.22875	0.06082		103.8	0.33248	0.18795	0.32563	0.15769
104	0.12726	0.06106	0.10424	0.01698	104	0.12726	0.10424	0.06106	0.01698		104.01	0.22856	0.08028	0.22335	0.05293		104.01	0.33362	0.18535	0.32842	0.15799
104.2	0.12488	0.0522	0.09968	0.01721	104.2	0.12488	0.09968	0.0522	0.01721		104.19	0.2232	0.08232	0.22272	0.05062		104.19	0.32926	0.18838	0.32878	0.15668
104.4	0.12421	0.05916	0.10868	0.02237	104.4	0.12421	0.10868	0.05916	0.02237		104.4	0.22839	0.0772	0.22979	0.05245		104.4	0.33234	0.18116	0.33375	0.15641
104.61	0.13255	0.06445	0.11101	0.02198	104.61	0.13255	0.11101	0.06445	0.02198		104.61	0.22561	0.08343	0.22163	0.04704		104.61	0.33259	0.19041	0.32861	0.15401
104.81	0.1276	0.05866	0.10896	0.02364	104.81	0.1276	0.10896	0.05866	0.02364		104.82	0.22283	0.07581	0.22637	0.04767		104.82	0.33017	0.18316	0.33372	0.15502
105	0.12654	0.0623	0.11099	0.02273	105	0.12654	0.11099	0.0623	0.02273		105	0.22771	0.08651	0.22953	0.0572		105	0.32593	0.18474	0.32775	0.15542
105.18	0.11971	0.05372	0.09777	0.01432	105.18	0.11971	0.09777	0.05372	0.01432		105.21	0.22749	0.08055	0.22428	0.05067		105.21	0.331	0.18407	0.32779	0.15418
105.4	0.11857	0.05003	0.09654	0.01449	105.4	0.11857	0.09654	0.05003	0.01449		105.41	0.22393	0.07899	0.2197	0.0558		105.41	0.33148	0.18655	0.32726	0.16336
105.6	0.12588	0.05796	0.10767	0.0157	105.6	0.12588	0.10767	0.05796	0.0157		105.61	0.234	0.08597	0.23178	0.05841		105.61	0.33541	0.18739	0.33319	0.15982
105.81	0.12681	0.0599	0.10655	0.01998	105.81	0.12681	0.10655	0.0599	0.01998		105.81	0.23912	0.08592	0.22299	0.0577		105.81	0.34137	0.18818	0.32524	0.15996
106.01	0.1308	0.05811	0.10757	0.02016	106.01	0.1308	0.10757	0.05811	0.02016		106	0.24127	0.09333	0.22887	0.0644		106	0.33809	0.19016	0.32569	0.16122
106.2	0.12136	0.05802	0.10923	0.01745	106.2	0.12136	0.10923	0.05802	0.01745		106.2	0.22834	0.08876	0.22373	0.05801		106.2	0.32944	0.18986	0.32483	0.15911
106.4	0.12522	0.06114	0.10639	0.02188	106.4	0.12522	0.10639	0.06114	0.02188		106.41	0.22594	0.08364	0.22523	0.04913		106.41	0.3333	0.19101	0.33259	0.15649
106.6	0.12994	0.05648	0.10734	0.02175	106.6	0.12994	0.10734	0.05648	0.02175		106.59	0.23777	0.08162	0.22277	0.05189		106.59	0.34237	0.18622	0.32737	0.15649
106.8	0.12456	0.06243	0.10909	0.02026	106.8	0.12456	0.10909	0.06243	0.02026		106.81	0.22545	0.08735	0.22504	0.05605		106.81	0.33094	0.19286	0.33054	0.16155
107.01	0.12449	0.06439	0.10325	0.02231	107.01	0.12449	0.10325	0.06439	0.02231		107.02	0.23609	0.09168	0.22444	0.05674		107.02	0.33705	0.19264	0.32539	0.1577
107.19	0.12769	0.05593	0.10179	0.02277	107.19	0.12769	0.10179	0.05593	0.02277		107.2	0.23078	0.08645	0.22625	0.06169		107.2	0.33432	0.19	0.32979	0.16523
107.4	0.12207	0.05833	0.10568	0.01566	107.4	0.12207	0.10568	0.05833	0.01566		107.41	0.23542	0.09064	0.22889	0.06251		107.41	0.33492	0.19015	0.32839	0.16202
107.6	0.12719	0.0466	0.09989	0.01848	107.6	0.12719	0.09989	0.0466	0.01848		107.61	0.23287	0.08223	0.22186	0.04264		107.61	0.3422	0.19156	0.33118	0.15196
107.79	0.12885	0.05804	0.10634	0.02201	107.79	0.12885	0.10634	0.05804	0.02201		107.81	0.24308	0.08748	0.23165	0.05788		107.81	0.34105	0.18547	0.32963	0.15585
107.99	0.12782	0.06151	0.10383	0.01768	107.99	0.12782	0.10383	0.06151	0.01768		108.01	0.22067	0.08118	0.2166	0.04676		108.01	0.33243	0.19295	0.32837	0.15852
108.19	0.12872	0.05613	0.10427	0.01488	108.19	0.12872	0.10427	0.05613	0.01488		108.2	0.23355	0.07839	0.22108	0.04592		108.2	0.34099	0.18583	0.32852	0.15336
108.4	0.13084	0.06033	0.1101	0.02719	108.4	0.13084	0.1101	0.06033	0.02719		108.4	0.22456	0.08181	0.22569	0.05631		108.4	0.32953	0.18679	0.33067	0.16128
108.58	0.12453	0.05579	0.10593	0.02221	108.58	0.12453	0.10593	0.05579	0.02221		108.61	0.23815	0.09191	0.22291	0.05756		108.61	0.34119	0.19495	0.32595	0.1606
108.8	0.13497	0.06425	0.10526	0.03102	108.8	0.13497	0.10526	0.06425	0.03102		108.81	0.23826	0.0924	0.23488	0.05771		108.81	0.33822	0.19237	0.33484	0.15767
108.99	0.12082	0.06216	0.10292	0.02127	108.99	0.12082	0.10292	0.06216	0.02127		109.01	0.24151	0.08874	0.22789	0.06513		109.01	0.33901	0.18624	0.32538	0.16263
109.21	0.12833	0.05538	0.10484	0.02377	109.21	0.12833	0.10484	0.05538	0.02377		109.2	0.22629	0.08368	0.22914	0.04665		109.2	0.33486	0.19226	0.33771	0.15522
109.39	0.12382	0.05737	0.10597	0.02116	109.39	0.12382	0.10597	0.05737	0.02116		109.42	0.24059	0.08591	0.23313	0.05638		109.42	0.34189	0.18722	0.33444	0.15769
109.58	0.12982	0.06949	0.11113	0.02201	109.58	0.12982	0.11113	0.06949	0.02201		109.61	0.24203	0.08885	0.23367	0.05805		109.61	0.3415	0.18832	0.33314	0.15752
109.8	0.12329	0.05602	0.10622	0.02138	109.8	0.12329	0.10622	0.05602	0.02138		109.81	0.22925	0.07768	0.22475	0.04769		109.81	0.3386	0.18704	0.3341	0.15705
110	0.13423	0.0632	0.11766	0.02807	110	0.13423	0.11766	0.0632	0.02807		110	0.24069	0.08928	0.23132	0.05439		110	0.34228	0.19087	0.33291	0.15598
110.21	0.13221	0.0679	0.11249	0.02039	110.21	0.13221	0.11249	0.0679	0.02039		110.21	0.23545	0.08802	0.23177	0.06026		110.21	0.33587	0.18845	0.33219	0.16068
110.41	0.13021	0.05786	0.10197	0.01517	110.41	0.13021	0.10197	0.05786	0.01517		110.42	0.22915	0.08171	0.22522	0.04431		110.42	0.34235	0.19492	0.33842	0.15751
110.6	0.13173	0.05448	0.10864	0.02082	110.6	0.13173	0.10864	0.05448	0.02082		110.6	0.2384	0.08129	0.2308	0.05699		110.6	0.34228	0.18518	0.33468	0.16088
110.78	0.12314	0.06172	0.10398	0.0212	110.78	0.12314	0.10398	0.06172	0.0212		110.81	0.23358	0.08495	0.23038	0.05521		110.81	0.33885	0.19024	0.33566	0.16049
111	0.13297	0.06151	0.10422	0.0198	111	0.13297	0.10422	0.06151	0.0198		111.01	0.22947	0.08139	0.22309	0.05048		111.01	0.34036	0.19228	0.33398	0.16137
111.2	0.13142	0.05865	0.10759	0.0283	111.2	0.13142	0.10759	0.05865	0.0283		111.21	0.23578	0.08521	0.23208	0.06094		111.21	0.33722	0.18666	0.33353	0.16239
111.41	0.12525	0.05854	0.10483	0.01678	111.41	0.12525	0.10483	0.05854	0.01678		111.41	0.22925	0.08088	0.22261	0.05366		111.41	0.33886	0.1905	0.33223	0.16328
111.59	0.13118	0.05802	0.1081	0.02317	111.59	0.13118	0.1081	0.05802	0.02317		111.6	0.23981	0.08303	0.23128	0.05582		111.6	0.34404	0.18727	0.33552	0.16006
111.8	0.12617	0.05404	0.09682	0.01492	111.8	0.12617	0.09682	0.05404	0.01492		111.8	0.23377	0.07939	0.22448	0.05156		111.8	0.34044	0.18606	0.33114	0.15823
112	0.12532	0.06338	0.10858	0.02036	112	0.12532	0.10858	0.06338	0.02036		111.99	0.23427	0.08768	0.22994	0.06022		111.99	0.33858	0.19199	0.33425	0.16453
112.2	0.1304	0.06327	0.10896	0.02052	112.2	0.1304	0.10896	0.06327	0.02052		112.21	0.23756	0.0912	0.23743	0.05718		112.21	0.341	0.19466	0.34087	0.16062
112.4	0.12892	0.06689	0.11368	0.02361	112.4	0.12892	0.11368	0.06689	0.02361		112.41	0.23461	0.08612	0.23277	0.06587		112.41	0.33664	0.18816	0.3348	0.16791
112.59	0.13624	0.06746	0.11172	0.02146	112.59	0.13624	0.11172	0.06746	0.02146		112.62	0.24239	0.08668	0.23113	0.06042		112.62	0.34382	0.18812	0.33257	0.16186
112.81	0.13217	0.05821	0.10816	0.02229	112.81	0.13217	0.10816	0.05821	0.02229		112.81	0.23002	0.07345	0.22312	0.04428		112.81	0.34166	0.1851	0.33476	0.15592
113	0.12949	0.06418	0.1141	0.02313	113	0.12949	0.1141	0.06418	0.02313		113.01	0.23261	0.08032	0.23642	0.05956		113.01	0.33771	0.18544	0.34153	0.16467
113.2	0.1272	0.06213	0.10913	0.02134	113.2	0.1272	0.10913	0.06213	0.02134		113.21	0.23427	0.08501	0.23438	0.04611		113.21	0.34568	0.19642	0.34579	0.15752
113.39	0.13785	0.05741	0.11002	0.02517	113.39	0.13785	0.11002	0.05741	0.02517		113.41	0.23723	0.07885	0.23572	0.05318		113.41	0.34372	0.18535	0.34221	0.15967
113.59	0.12516	0.05823	0.1071	0.01207	113.59	0.12516	0.1071	0.05823	0.01207		113.61	0.23982	0.08758	0.23489	0.05905		113.61	0.3421	0.18987	0.33717	0.16134
113.81	0.12858	0.05617	0.10515	0.01701	113.81	0.12858	0.10515	0.05617	0.01701		113.8	0.23688	0.08306	0.23628	0.05566		113.8	0.34232	0.18851	0.34172	0.1611
113.98	0.13522	0.06181	0.1155	0.02395	113.98	0.13522	0.1155	0.06181	0.02395		114	0.24328	0.08311	0.23484	0.05941		114	0.34819	0.18803	0.33976	0.16433
114.2	0.13416	0.06843	0.11386	0.02058	114.2	0.13416	0.11386	0.06843	0.02058		114.21	0.23781	0.08735	0.23667	0.0568		114.21	0.34047	0.19002	0.33933	0.15946
114.4	0.12941	0.05767	0.10749	0.01508	114.4	0.12941	0.10749	0.05767	0.01508		114.41	0.2421	0.07977	0.23252	0.05685		114.41	0.35018	0.18786	0.3406	0.16494
114.6	0.13532	0.0618	0.10621	0.02581	114.6	0.13532	0.10621	0.0618	0.02581		114.61	0.23502	0.08419	0.23704	0.05985		114.61	0.33694	0.18611	0.33895	0.16177
114.79	0.12637	0.05831	0.11125	0.01538	114.79	0.12637	0.11125	0.05831	0.01538		114.82	0.24211	0.08654	0.23068	0.0569		114.82	0.34889	0.19333	0.33746	0.16369
114.99	0.12963	0.05698	0.1099	0.02241	114.99	0.12963	0.1099	0.05698	0.02241		115.02	0.24425	0.08985	0.23759	0.05405		115.02	0.34758	0.19318	0.34092	0.15737
115.18	0.13379	0.0583	0.1058	0.01871	115.18	0.13379	0.1058	0.0583	0.01871		115.21	0.24294	0.0834	0.2363	0.06639		115.21	0.34573	0.18619	0.33909	0.16918
115.4	0.12561	0.05774	0.10806	0.01592	115.4	0.12561	0.10806	0.05774	0.01592		115.41	0.22983	0.08413	0.22966	0.04863		115.41	0.33964	0.19395	0.33947	0.15844
115.6	0.13077	0.0553	0.10681	0.02158	115.6	0.13077	0.10681	0.0553	0.02158		115.6	0.23837	0.0855	0.23533	0.05745		115.6	0.3439	0.19104	0.34087	0.16299
115.79	0.12215	0.05768	0.10204	0.01494	115.79	0.12215	0.10204	0.05768	0.01494		115.81	0.24008	0.09553	0.23167	0.05876		115.81	0.34362	0.19909	0.33521	0.1623
116.01	0.12651	0.05441	0.1087	0.01187	116.01	0.12651	0.1087	0.05441	0.01187		116	0.23284	0.08533	0.22936	0.05103		116	0.34235	0.19485	0.33888	0.16055
116.2	0.12865	0.05496	0.1052	0.02064	116.2	0.12865	0.1052	0.05496	0.02064		116.2	0.23518	0.07786	0.22839	0.04523		116.2	0.34788	0.19056	0.34109	0.15793
116.38	0.13921	0.06604	0.11612	0.02631	116.38	0.13921	0.11612	0.06604	0.02631		116.41	0.23853	0.08584	0.23898	0.06218		116.41	0.34104	0.18837	0.3415	0.1647
116.59	0.13044	0.05655	0.11044	0.01655	116.59	0.13044	0.11044	0.05655	0.01655		116.61	0.22995	0.07881	0.22701	0.04333		116.61	0.34652	0.19538	0.34357	0.1599
116.79	0.12948	0.05972	0.11005	0.01685	116.79	0.12948	0.11005	0.05972	0.01685		116.81	0.24449	0.08981	0.23712	0.05608		116.81	0.34851	0.19383	0.34114	0.1601
116.99	0.13107	0.06022	0.10523	0.01736	116.99	0.13107	0.10523	0.06022	0.01736		117	0.24027	0.08896	0.23454	0.05557		117	0.3459	0.19459	0.34017	0.1612
117.21	0.13291	0.05752	0.1084	0.02157	117.21	0.13291	0.1084	0.05752	0.02157		117.2	0.23633	0.08808	0.23016	0.05786		117.2	0.3442	0.19596	0.33804	0.16573
117.4	0.13374	0.06488	0.1118	0.02633	117.4	0.13374	0.1118	0.06488	0.02633		117.39	0.23969	0.08402	0.23245	0.05203		117.39	0.34983	0.19416	0.34259	0.16217
117.6	0.12653	0.06272	0.11486	0.02132	117.6	0.12653	0.11486	0.06272	0.02132		117.61	0.24712	0.09519	0.24155	0.06673		117.61	0.34589	0.19397	0.34033	0.16551
117.8	0.13004	0.05672	0.10695	0.01628	117.8	0.13004	0.10695	0.05672	0.01628		117.81	0.24581	0.08397	0.23052	0.04798		117.81	0.35571	0.19388	0.34042	0.15789
118.01	0.13503	0.06022	0.11086	0.02423	118.01	0.13503	0.11086	0.06022	0.02423		118.01	0.24368	0.0864	0.22635	0.05929		118.01	0.35001	0.19274	0.33268	0.16562
118.21	0.12661	0.0587	0.10595	0.01669	118.21	0.12661	0.10595	0.0587	0.01669		118.22	0.23792	0.085	0.23123	0.05685		118.22	0.34813	0.19523	0.34145	0.16707
118.41	0.13334	0.06054	0.1126	0.01759	118.41	0.13334	0.1126	0.06054	0.01759		118.4	0.23747	0.08892	0.23125	0.05573		118.4	0.34761	0.19907	0.34139	0.16587
118.6	0.13774	0.06586	0.11335	0.02666	118.6	0.13774	0.11335	0.06586	0.02666		118.61	0.24893	0.09242	0.23815	0.05864		118.61	0.34857	0.19207	0.33779	0.15828
118.8	0.12754	0.06729	0.11785	0.02043	118.8	0.12754	0.11785	0.06729	0.02043		118.81	0.2438	0.09679	0.24236	0.06597		118.81	0.34353	0.19652	0.34209	0.1657
119	0.13843	0.06024	0.11214	0.0276	119	0.13843	0.11214	0.06024	0.0276		119.01	0.2351	0.0809	0.23224	0.05059		119.01	0.34658	0.19239	0.34372	0.16207
119.21	0.13349	0.06617	0.11616	0.01994	119.21	0.13349	0.11616	0.06617	0.01994		119.21	0.24548	0.09291	0.24181	0.06814		119.21	0.34792	0.19536	0.34426	0.17058
119.39	0.12868	0.0591	0.11577	0.02125	119.39	0.12868	0.11577	0.0591	0.02125		119.42	0.2352	0.08579	0.23391	0.0555		119.42	0.34501	0.19561	0.34372	0.16531
119.6	0.1332	0.0523	0.10644	0.01634	119.6	0.1332	0.10644	0.0523	0.01634		119.6	0.2499	0.08243	0.23648	0.05461		119.6	0.35644	0.18898	0.34303	0.16116
120	0.12988	0.06894	0.09846	0.0109	120	0.12988	0.09846	0.06894	0.0109		120.01	0.23138	0.07426	0.2309	0.05794		120.01	0.33545	0.17833	0.33496	0.162
120.19	0.14119	0.0628	0.10108	0.00973	120.19	0.14119	0.10108	0.0628	0.00973		120.21	0.23034	0.08243	0.22859	0.0648		120.21	0.31983	0.17193	0.31809	0.1543
120.39	0.13217	0.07263	0.10357	0.0149	120.39	0.13217	0.10357	0.07263	0.0149		120.41	0.2261	0.08215	0.22717	0.06677		120.41	0.30661	0.16267	0.30768	0.14728
120.61	0.1268	0.06072	0.09227	0.00771	120.61	0.1268	0.09227	0.06072	0.00771		120.62	0.21716	0.07805	0.21472	0.06387		120.62	0.29558	0.15647	0.29314	0.14229
120.79	0.13319	0.06472	0.10947	0.01523	120.79	0.13319	0.10947	0.06472	0.01523		120.82	0.22245	0.08161	0.21713	0.06478		120.82	0.2911	0.15028	0.28579	0.13344
121	0.1283	0.07675	0.10528	0.01677	121	0.1283	0.10528	0.07675	0.01677		121.01	0.21678	0.08236	0.21589	0.06402		121.01	0.27989	0.14548	0.279	0.12713
121.2	0.12523	0.06578	0.0924	0.01685	121.2	0.12523	0.0924	0.06578	0.01685		121.21	0.21545	0.07803	0.21185	0.06149		121.21	0.28055	0.14314	0.27696	0.12659
121.39	0.12468	0.05899	0.09378	0.00816	121.39	0.12468	0.09378	0.05899	0.00816		121.41	0.21139	0.07987	0.20808	0.05942		121.41	0.27238	0.14087	0.26907	0.12042
121.59	0.12279	0.06814	0.10109	0.01248	121.59	0.12279	0.10109	0.06814	0.01248		121.61	0.20263	0.0774	0.19947	0.0559		121.61	0.26676	0.14154	0.2636	0.12003
121.81	0.12943	0.06053	0.09298	0.0125	121.81	0.12943	0.09298	0.06053	0.0125		121.82	0.20937	0.0787	0.20526	0.06239		121.82	0.26785	0.13718	0.26374	0.12087
122.01	0.12328	0.05822	0.09577	0.00826	122.01	0.12328	0.09577	0.05822	0.00826		122	0.21366	0.0792	0.20341	0.06782		122	0.26689	0.13243	0.25664	0.12105
122.21	0.11637	0.06825	0.08954	0.01472	122.21	0.11637	0.08954	0.06825	0.01472		122.22	0.20467	0.07651	0.19506	0.05796		122.22	0.26256	0.1344	0.25295	0.11584
122.4	0.12208	0.05703	0.0916	0.01398	122.4	0.12208	0.0916	0.05703	0.01398		122.41	0.20218	0.07282	0.1918	0.06012		122.41	0.26014	0.13079	0.24976	0.11809
122.6	0.11955	0.06425	0.09359	0.00898	122.6	0.11955	0.09359	0.06425	0.00898		122.61	0.20999	0.08558	0.20215	0.06818		122.61	0.25942	0.13502	0.25158	0.11762
122.81	0.11385	0.06017	0.08523	0.01096	122.81	0.11385	0.08523	0.06017	0.01096		122.81	0.19283	0.07046	0.18471	0.05147		122.81	0.25386	0.1315	0.24574	0.11251
122.99	0.12378	0.06661	0.09256	0.0166	122.99	0.12378	0.09256	0.06661	0.0166		123	0.20522	0.07831	0.19578	0.06032		123	0.25757	0.13067	0.24813	0.11267
123.21	0.11982	0.06556	0.09045	0.01297	123.21	0.11982	0.09045	0.06556	0.01297		123.2	0.19343	0.07152	0.18694	0.05607		123.2	0.25114	0.12924	0.24465	0.11378
123.4	0.10885	0.06439	0.08227	0.01511	123.4	0.10885	0.08227	0.06439	0.01511		123.41	0.19404	0.07515	0.18692	0.05699		123.41	0.24998	0.13109	0.24286	0.11293
123.6	0.12211	0.06302	0.08963	0.01363	123.6	0.12211	0.08963	0.06302	0.01363		123.62	0.19598	0.0769	0.18478	0.06554		123.62	0.24757	0.1285	0.23637	0.11713
123.81	0.11383	0.06415	0.0826	0.0127	123.81	0.11383	0.0826	0.06415	0.0127		123.81	0.19136	0.07776	0.18117	0.04998		123.81	0.24609	0.1325	0.23591	0.10471
123.99	0.11973	0.05881	0.08262	0.01422	123.99	0.11973	0.08262	0.05881	0.01422		124.02	0.18048	0.06911	0.17493	0.05793		124.02	0.2364	0.12504	0.23085	0.11385
124.21	0.11834	0.05965	0.08964	0.01303	124.21	0.11834	0.08964	0.05965	0.01303		124.22	0.19734	0.07955	0.18523	0.06568		124.22	0.24587	0.12809	0.23377	0.11422
124.4	0.11137	0.05555	0.08017	0.00753	124.4	0.11137	0.08017	0.05555	0.00753		124.41	0.18121	0.06871	0.17661	0.05066		124.41	0.23934	0.12684	0.23473	0.10879
124.6	0.11378	0.06943	0.08584	0.01302	124.6	0.11378	0.08584	0.06943	0.01302		124.61	0.18457	0.07046	0.17715	0.04913		124.61	0.24047	0.12637	0.23305	0.10504
124.8	0.12341	0.05791	0.09129	0.01344	124.8	0.12341	0.09129	0.05791	0.01344		124.81	0.18494	0.06543	0.17626	0.05354		124.81	0.24185	0.12234	0.23317	0.11045
125.01	0.11259	0.07086	0.08711	0.01268	125.01	0.11259	0.08711	0.07086	0.01268		125.01	0.19671	0.07901	0.18165	0.06534		125.01	0.24376	0.12607	0.2287	0.1124
125.21	0.11928	0.06697	0.08863	0.01506	125.21	0.11928	0.08863	0.06697	0.01506		125.22	0.17739	0.06766	0.16873	0.0559		125.22	0.23531	0.12559	0.22666	0.11383
125.4	0.11601	0.06999	0.08911	0.01068	125.4	0.11601	0.08911	0.06999	0.01068		125.42	0.18614	0.07584	0.17695	0.06705		125.42	0.23277	0.12248	0.22359	0.11369
125.6	0.11114	0.06152	0.08321	0.008	125.6	0.11114	0.08321	0.06152	0.008		125.61	0.18184	0.07001	0.17622	0.05564		125.61	0.23317	0.12135	0.22755	0.10697
125.79	0.11918	0.0647	0.08264	0.01578	125.79	0.11918	0.08264	0.0647	0.01578		125.81	0.18692	0.07471	0.17863	0.05979		125.81	0.23559	0.12339	0.2273	0.10846
126	0.11537	0.06593	0.08391	0.00854	126	0.11537	0.08391	0.06593	0.00854		126.01	0.18121	0.07095	0.17567	0.0709		126.01	0.22972	0.11947	0.22418	0.11941
126.21	0.1135	0.06016	0.07587	0.01164	126.21	0.1135	0.07587	0.06016	0.01164		126.24	0.18285	0.06849	0.17029	0.04971		126.24	0.233	0.11865	0.22044	0.09986
126.4	0.10302	0.05311	0.07695	0.00954	126.4	0.10302	0.07695	0.05311	0.00954		126.4	0.18392	0.06921	0.17312	0.05946		126.4	0.23243	0.11772	0.22163	0.10798
126.6	0.10649	0.05859	0.08658	0.00741	126.6	0.10649	0.08658	0.05859	0.00741		126.62	0.18735	0.07195	0.17732	0.05714		126.62	0.23356	0.11816	0.22353	0.10335
126.8	0.10564	0.06495	0.0728	0.01136	126.8	0.10564	0.0728	0.06495	0.01136		126.81	0.17686	0.07356	0.17694	0.05877		126.81	0.22584	0.12255	0.22592	0.10776
126.99	0.11653	0.05935	0.08172	0.01345	126.99	0.11653	0.08172	0.05935	0.01345		127.01	0.17649	0.06595	0.16926	0.05177		127.01	0.22961	0.11907	0.22238	0.1049
127.21	0.10631	0.06262	0.07532	0.0005521	127.21	0.10631	0.07532	0.06262	0.0005521		127.21	0.17543	0.06514	0.17011	0.05903		127.21	0.22842	0.11814	0.2231	0.11203
127.41	0.10801	0.05852	0.08296	0.01466	127.41	0.10801	0.08296	0.05852	0.01466		127.42	0.17792	0.06206	0.1716	0.04695		127.42	0.22908	0.11322	0.22275	0.09811
127.61	0.10857	0.05136	0.07692	-0.0002228	127.61	0.10857	0.07692	0.05136	-0.0002228		127.6	0.18075	0.06657	0.17248	0.06019		127.6	0.22701	0.11284	0.21874	0.10646
127.8	0.10946	0.06343	0.08731	0.01479	127.8	0.10946	0.08731	0.06343	0.01479		127.82	0.17574	0.0705	0.16798	0.06077		127.82	0.22203	0.1168	0.21428	0.10706
128	0.10286	0.063	0.07092	0.00648	128	0.10286	0.07092	0.063	0.00648		128.01	0.17132	0.06542	0.16042	0.05397		128.01	0.22401	0.11812	0.21311	0.10667
128.19	0.11695	0.05882	0.07671	0.00901	128.19	0.11695	0.07671	0.05882	0.00901		128.21	0.18503	0.06757	0.16788	0.05788		128.21	0.22909	0.11164	0.21195	0.10195
128.41	0.10374	0.05246	0.07326	0.00677	128.41	0.10374	0.07326	0.05246	0.00677		128.42	0.16853	0.0658	0.16669	0.056		128.42	0.21832	0.11559	0.21648	0.10579
128.61	0.10741	0.06171	0.0787	0.01018	128.61	0.10741	0.0787	0.06171	0.01018		128.62	0.16933	0.05679	0.15932	0.04781		128.62	0.22123	0.1087	0.21123	0.09972
128.81	0.11477	0.06062	0.08622	0.01397	128.81	0.11477	0.08622	0.06062	0.01397		128.81	0.17503	0.06972	0.16015	0.0506		128.81	0.22551	0.12021	0.21063	0.10108
129	0.107	0.05974	0.07988	0.01228	129	0.107	0.07988	0.05974	0.01228		129.01	0.1758	0.06755	0.16947	0.05503		129.01	0.22057	0.11233	0.21425	0.09981
129.2	0.10744	0.05616	0.07646	0.01068	129.2	0.10744	0.07646	0.05616	0.01068		129.21	0.17163	0.06457	0.16431	0.05083		129.21	0.22051	0.11345	0.21319	0.09972
129.41	0.10814	0.05939	0.07888	0.00453	129.41	0.10814	0.07888	0.05939	0.00453		129.4	0.18172	0.06992	0.16979	0.06482		129.4	0.22348	0.11169	0.21155	0.10659
129.61	0.10543	0.06051	0.07629	0.01148	129.61	0.10543	0.07629	0.06051	0.01148		129.62	0.15999	0.06258	0.15388	0.04981		129.62	0.21538	0.11797	0.20926	0.1052
129.8	0.1127	0.06451	0.08032	0.00948	129.8	0.1127	0.08032	0.06451	0.00948		129.82	0.18243	0.07168	0.16824	0.06104		129.82	0.22421	0.11347	0.21002	0.10282
130.01	0.10787	0.05707	0.07847	0.00572	130.01	0.10787	0.07847	0.05707	0.00572		130.01	0.17299	0.06745	0.16058	0.05673		130.01	0.22079	0.11526	0.20838	0.10453
130.19	0.10232	0.05671	0.08179	0.00626	130.19	0.10232	0.08179	0.05671	0.00626		130.21	0.17512	0.06849	0.16235	0.05152		130.21	0.2196	0.11297	0.20683	0.096
130.4	0.10879	0.06267	0.07336	0.00788	130.4	0.10879	0.07336	0.06267	0.00788		130.41	0.17408	0.07039	0.15942	0.06069		130.41	0.21814	0.11445	0.20348	0.10475
130.61	0.1	0.0462	0.07336	0.00402	130.61	0.1	0.07336	0.0462	0.00402		130.61	0.17477	0.07033	0.16573	0.05558		130.61	0.21784	0.11341	0.2088	0.09865
130.79	0.1007	0.05669	0.07179	0.01091	130.79	0.1007	0.07179	0.05669	0.01091		130.82	0.16572	0.06078	0.15474	0.04878		130.82	0.21694	0.112	0.20595	0.1
131.01	0.10613	0.053	0.07627	0.00836	131.01	0.10613	0.07627	0.053	0.00836		131.02	0.17111	0.06789	0.16306	0.05527		131.02	0.21384	0.11063	0.2058	0.098
131.2	0.10373	0.05746	0.08219	0.00474	131.2	0.10373	0.08219	0.05746	0.00474		131.21	0.17815	0.07387	0.16062	0.06144		131.21	0.21831	0.11404	0.20079	0.10161
131.39	0.10412	0.05813	0.07395	0.01258	131.39	0.10412	0.07395	0.05813	0.01258		131.41	0.16252	0.06611	0.15529	0.04541		131.41	0.21185	0.11545	0.20463	0.09474
131.6	0.10177	0.05672	0.07649	0.00416	131.6	0.10177	0.07649	0.05672	0.00416		131.61	0.17013	0.06865	0.15728	0.0549		131.61	0.2169	0.11542	0.20404	0.10166
131.81	0.10933	0.06806	0.07942	0.01452	131.81	0.10933	0.07942	0.06806	0.01452		131.82	0.16425	0.06895	0.15589	0.06122		131.82	0.20787	0.11258	0.19951	0.10483
131.99	0.10663	0.0615	0.07232	0.00748	131.99	0.10663	0.07232	0.0615	0.00748		132.02	0.1701	0.07016	0.15505	0.06591		132.02	0.21282	0.11289	0.19777	0.10863
132.21	0.11016	0.05925	0.07799	0.00547	132.21	0.11016	0.07799	0.05925	0.00547		132.21	0.17243	0.06732	0.15652	0.05928		132.21	0.21582	0.11072	0.19991	0.10267
132.4	0.09863	0.05308	0.06918	0.00585	132.4	0.09863	0.06918	0.05308	0.00585		132.41	0.16511	0.07328	0.15709	0.06071		132.41	0.20602	0.1142	0.19801	0.10162
132.59	0.10414	0.05063	0.06959	0.01312	132.59	0.10414	0.06959	0.05063	0.01312		132.61	0.16679	0.06795	0.15448	0.05657		132.61	0.21232	0.11348	0.20001	0.1021
132.79	0.10549	0.058	0.0699	0.00477	132.79	0.10549	0.0699	0.058	0.00477		132.81	0.16458	0.06379	0.15002	0.05175		132.81	0.20992	0.10914	0.19536	0.0971
133.01	0.10643	0.06555	0.075	0.01075	133.01	0.10643	0.075	0.06555	0.01075		133.02	0.16658	0.07898	0.16214	0.05918		133.02	0.20649	0.11889	0.20204	0.09909
133.2	0.10853	0.05834	0.07575	0.01405	133.2	0.10853	0.07575	0.05834	0.01405		133.22	0.17089	0.0658	0.15473	0.04856		133.22	0.21721	0.11213	0.20106	0.09489
133.4	0.1118	0.06524	0.07965	0.0136	133.4	0.1118	0.07965	0.06524	0.0136		133.41	0.16348	0.06801	0.15196	0.05675		133.41	0.20791	0.11244	0.19639	0.10118
133.6	0.10549	0.063	0.0747	0.01278	133.6	0.10549	0.0747	0.063	0.01278		133.61	0.1542	0.06782	0.15108	0.04879		133.61	0.20203	0.11566	0.19892	0.09663
133.79	0.10497	0.05275	0.07046	0.01278	133.79	0.10497	0.07046	0.05275	0.01278		133.8	0.1621	0.06431	0.15444	0.06145		133.8	0.20446	0.10668	0.1968	0.10382
133.99	0.11013	0.06301	0.07509	0.00734	133.99	0.11013	0.07509	0.06301	0.00734		134.02	0.16832	0.06571	0.15158	0.05318		134.02	0.20937	0.10676	0.19263	0.09423
134.19	0.10405	0.05762	0.07519	0.01246	134.19	0.10405	0.07519	0.05762	0.01246		134.22	0.16235	0.07073	0.15738	0.05891		134.22	0.20501	0.1134	0.20005	0.10157
134.41	0.11196	0.05834	0.07706	0.016	134.41	0.11196	0.07706	0.05834	0.016		134.41	0.16467	0.07243	0.15942	0.06097		134.41	0.20408	0.11184	0.19883	0.10038
134.6	0.10626	0.06052	0.07509	0.00729	134.6	0.10626	0.07509	0.06052	0.00729		134.61	0.16339	0.05953	0.14654	0.05826		134.61	0.20937	0.10552	0.19253	0.10424
134.8	0.1007	0.05637	0.07317	0.01009	134.8	0.1007	0.07317	0.05637	0.01009		134.82	0.16276	0.06171	0.15118	0.05036		134.82	0.2082	0.10716	0.19662	0.0958
135.01	0.10999	0.05518	0.07304	0.01045	135.01	0.10999	0.07304	0.05518	0.01045		135.01	0.1664	0.06584	0.15077	0.05844		135.01	0.21038	0.10983	0.19475	0.10242
135.19	0.1038	0.06298	0.0778	0.01317	135.19	0.1038	0.0778	0.06298	0.01317		135.22	0.17018	0.07077	0.15623	0.05757		135.22	0.20817	0.10877	0.19422	0.09557
135.41	0.09597	0.06687	0.07113	0.01157	135.41	0.09597	0.07113	0.06687	0.01157		135.4	0.15742	0.06458	0.14346	0.05927		135.4	0.20536	0.11252	0.19139	0.10721
135.6	0.10416	0.05752	0.07516	0.00402	135.6	0.10416	0.07516	0.05752	0.00402		135.61	0.16273	0.06521	0.14963	0.06074		135.61	0.20484	0.10733	0.19174	0.10286
135.8	0.10584	0.05981	0.0711	0.00899	135.8	0.10584	0.0711	0.05981	0.00899		135.81	0.1657	0.06691	0.15309	0.05443		135.81	0.20914	0.11036	0.19653	0.09788
136	0.10094	0.05377	0.07435	0.01232	136	0.10094	0.07435	0.05377	0.01232		136.01	0.15511	0.06385	0.15007	0.05034		136.01	0.20026	0.10901	0.19523	0.0955
136.21	0.10116	0.05292	0.07586	0.00229	136.21	0.10116	0.07586	0.05292	0.00229		136.21	0.16348	0.06493	0.14903	0.05499		136.21	0.20832	0.10977	0.19387	0.09983
136.41	0.10055	0.06413	0.06965	0.00974	136.41	0.10055	0.06965	0.06413	0.00974		136.42	0.16322	0.06496	0.15656	0.0494		136.42	0.20405	0.1058	0.1974	0.09024
136.61	0.10537	0.0535	0.0738	0.01135	136.61	0.10537	0.0738	0.0535	0.01135		136.62	0.16848	0.064	0.15455	0.06283		136.62	0.20778	0.10331	0.19386	0.10214
136.8	0.10461	0.05518	0.07435	0.01107	136.8	0.10461	0.07435	0.05518	0.01107		136.81	0.15965	0.06852	0.15329	0.05663		136.81	0.19766	0.10654	0.19131	0.09464
136.99	0.09654	0.05949	0.07591	0.00505	136.99	0.09654	0.07591	0.05949	0.00505		137.01	0.15636	0.06205	0.14432	0.05554		137.01	0.20185	0.10754	0.1898	0.10103
137.21	0.09637	0.04683	0.06563	0.00831	137.21	0.09637	0.06563	0.04683	0.00831		137.21	0.15682	0.06185	0.14898	0.0553		137.21	0.1965	0.10154	0.18866	0.09498
137.41	0.10248	0.05519	0.06982	0.00141	137.41	0.10248	0.06982	0.05519	0.00141		137.42	0.16177	0.06544	0.15179	0.05695		137.42	0.20177	0.10544	0.19179	0.09695
137.6	0.09792	0.05922	0.07288	0.0112	137.6	0.09792	0.07288	0.05922	0.0112		137.62	0.15836	0.06765	0.14482	0.05118		137.62	0.20177	0.11107	0.18823	0.0946
137.81	0.10292	0.0546	0.06963	0.00816	137.81	0.10292	0.06963	0.0546	0.00816		137.82	0.16407	0.07249	0.15766	0.06326		137.82	0.19986	0.10829	0.19345	0.09905
138	0.10351	0.05639	0.07434	0.00944	138	0.10351	0.07434	0.05639	0.00944		138.01	0.16589	0.06575	0.1511	0.0576		138.01	0.20222	0.10208	0.18743	0.09393
138.19	0.08797	0.06173	0.07096	0.0114	138.19	0.08797	0.07096	0.06173	0.0114		138.21	0.15275	0.06016	0.14707	0.05715		138.21	0.19614	0.10355	0.19046	0.10054
138.41	0.10394	0.0525	0.0692	0.00633	138.41	0.10394	0.0692	0.0525	0.00633		138.41	0.16508	0.06561	0.14737	0.05771		138.41	0.2056	0.10613	0.18789	0.09823
138.61	0.09688	0.06141	0.07524	0.00652	138.61	0.09688	0.07524	0.06141	0.00652		138.62	0.15703	0.06992	0.15081	0.05971		138.62	0.19394	0.10683	0.18771	0.09662
138.8	0.10683	0.05981	0.07135	0.01606	138.8	0.10683	0.07135	0.05981	0.01606		138.82	0.15255	0.06478	0.14656	0.05293		138.82	0.19506	0.10729	0.18907	0.09544
139	0.10149	0.05634	0.06629	0.00717	139	0.10149	0.06629	0.05634	0.00717		139.01	0.16378	0.06868	0.14771	0.06102		139.01	0.20111	0.10602	0.18505	0.09836
139.2	0.10248	0.06378	0.07352	0.00676	139.2	0.10248	0.07352	0.06378	0.00676		139.21	0.15787	0.06316	0.14883	0.05305		139.21	0.19973	0.10502	0.19069	0.0949
139.39	0.09584	0.05588	0.06783	0.00968	139.39	0.09584	0.06783	0.05588	0.00968		139.41	0.14864	0.06371	0.14554	0.05169		139.41	0.19133	0.1064	0.18822	0.09438
139.59	0.10558	0.05239	0.07359	0.00495	139.59	0.10558	0.07359	0.05239	0.00495		139.62	0.16081	0.07063	0.14766	0.05332		139.62	0.19736	0.10719	0.18422	0.08987
139.81	0.09574	0.06466	0.06705	0.0115	139.81	0.09574	0.06705	0.06466	0.0115		139.82	0.15552	0.06391	0.14626	0.05268		139.82	0.19424	0.10264	0.18498	0.0914
140	0.10444	0.05974	0.06855	0.01067	140	0.10444	0.06855	0.05974	0.01067		140.02	0.16065	0.0671	0.15021	0.05717		140.02	0.19758	0.10403	0.18713	0.09409
140.2	0.09539	0.04795	0.07396	0.00881	140.2	0.09539	0.07396	0.04795	0.00881		140.21	0.15543	0.06198	0.14529	0.05225		140.21	0.19644	0.103	0.1863	0.09326
140.4	0.09477	0.05717	0.07066	0.00914	140.4	0.09477	0.07066	0.05717	0.00914		140.41	0.14643	0.06436	0.14511	0.05369		140.41	0.18859	0.10653	0.18727	0.09585
140.59	0.10268	0.05749	0.07076	0.01371	140.59	0.10268	0.07076	0.05749	0.01371		140.61	0.15004	0.05786	0.14219	0.05		140.61	0.1929	0.10073	0.18505	0.09286
140.81	0.1045	0.06299	0.07624	0.01516	140.81	0.1045	0.07624	0.06299	0.01516		140.82	0.15495	0.06204	0.1408	0.05131		140.82	0.19683	0.10393	0.18268	0.0932
141.01	0.09718	0.05657	0.06783	0.0123	141.01	0.09718	0.06783	0.05657	0.0123		141.02	0.15496	0.07101	0.14864	0.05749		141.02	0.19038	0.10643	0.18405	0.09291
141.2	0.09827	0.05575	0.06719	0.01035	141.2	0.09827	0.06719	0.05575	0.01035		141.21	0.14852	0.05761	0.1386	0.04964		141.21	0.19489	0.10399	0.18498	0.09602
141.4	0.10122	0.05408	0.06956	0.00325	141.4	0.10122	0.06956	0.05408	0.00325		141.41	0.15644	0.06248	0.14357	0.05264		141.41	0.19526	0.1013	0.18238	0.09146
141.6	0.09812	0.06447	0.07737	0.01283	141.6	0.09812	0.07737	0.06447	0.01283		141.61	0.14247	0.05733	0.13496	0.04573		141.61	0.19076	0.10563	0.18325	0.09402
141.79	0.10165	0.05763	0.07715	0.00851	141.79	0.10165	0.07715	0.05763	0.00851		141.8	0.15092	0.05896	0.14646	0.05581		141.8	0.18923	0.09727	0.18477	0.09412
142.01	0.1059	0.06124	0.07519	0.00816	142.01	0.1059	0.07519	0.06124	0.00816		142.02	0.1537	0.06564	0.14521	0.0562		142.02	0.19294	0.10489	0.18446	0.09545
142.21	0.10644	0.0621	0.0688	0.01878	142.21	0.10644	0.0688	0.0621	0.01878		142.22	0.14906	0.05905	0.13836	0.04599		142.22	0.19216	0.10217	0.18147	0.0891
142.4	0.10149	0.0552	0.07246	0.00884	142.4	0.10149	0.07246	0.0552	0.00884		142.41	0.14835	0.06322	0.13835	0.05326		142.41	0.19469	0.10957	0.1847	0.09961
142.6	0.1045	0.0619	0.07413	0.00837	142.6	0.1045	0.07413	0.0619	0.00837		142.61	0.15682	0.06998	0.15099	0.05753		142.61	0.18934	0.10251	0.18352	0.09006
142.81	0.09138	0.05627	0.05953	0.00353	142.81	0.09138	0.05953	0.05627	0.00353		142.81	0.14459	0.0571	0.13336	0.05077		142.81	0.19079	0.10331	0.17956	0.09697
143.01	0.10381	0.05389	0.07539	0.011	143.01	0.10381	0.07539	0.05389	0.011		143.02	0.15496	0.06549	0.1454	0.05876		143.02	0.1917	0.10224	0.18215	0.09551
143.2	0.09453	0.05427	0.07049	0.00277	143.2	0.09453	0.07049	0.05427	0.00277		143.22	0.15261	0.0641	0.13941	0.05908		143.22	0.19377	0.10526	0.18056	0.10024
143.41	0.09448	0.04867	0.06586	0.01187	143.41	0.09448	0.06586	0.04867	0.01187		143.41	0.14511	0.05427	0.13608	0.04598		143.41	0.19071	0.09988	0.18169	0.09158
143.6	0.10632	0.05326	0.07014	0.01022	143.6	0.10632	0.07014	0.05326	0.01022		143.61	0.15444	0.0629	0.13941	0.05438		143.61	0.19493	0.10339	0.1799	0.09487
143.8	0.09505	0.06154	0.06865	0.00961	143.8	0.09505	0.06865	0.06154	0.00961		143.81	0.14624	0.06243	0.13953	0.05082		143.81	0.18477	0.10096	0.17805	0.08934
144.01	0.09728	0.05176	0.06686	0.0119	144.01	0.09728	0.06686	0.05176	0.0119		144.01	0.14415	0.06318	0.13348	0.04826		144.01	0.19113	0.11018	0.18047	0.09525
144.21	0.10894	0.05716	0.08151	0.01536	144.21	0.10894	0.08151	0.05716	0.01536		144.22	0.15136	0.06738	0.1388	0.05553		144.22	0.18861	0.10463	0.17605	0.09279
144.41	0.09598	0.06201	0.06281	0.0114	144.41	0.09598	0.06281	0.06201	0.0114		144.42	0.14878	0.06369	0.13538	0.05393		144.42	0.19042	0.10534	0.17702	0.09557
144.6	0.09212	0.04452	0.06714	0.0066	144.6	0.09212	0.06714	0.04452	0.0066		144.61	0.14585	0.05855	0.13175	0.04353		144.61	0.19182	0.10453	0.17772	0.08951
144.8	0.10255	0.05456	0.07756	0.00884	144.8	0.10255	0.07756	0.05456	0.00884		144.81	0.15233	0.0672	0.13429	0.05739		144.81	0.18979	0.10467	0.17175	0.09485
144.99	0.09547	0.06526	0.07398	0.00689	144.99	0.09547	0.07398	0.06526	0.00689		145.01	0.14488	0.06419	0.13811	0.05309		145.01	0.18424	0.10355	0.17746	0.09245
145.21	0.09395	0.05367	0.06879	0.00623	145.21	0.09395	0.06879	0.05367	0.00623		145.22	0.14668	0.0629	0.13352	0.05458		145.22	0.18847	0.10469	0.17532	0.09637
145.41	0.09899	0.06521	0.07444	0.01525	145.41	0.09899	0.07444	0.06521	0.01525		145.42	0.15788	0.06258	0.14354	0.05736		145.42	0.19527	0.09997	0.18092	0.09475
145.6	0.09071	0.05139	0.07036	0.00727	145.6	0.09071	0.07036	0.05139	0.00727		145.61	0.14216	0.0653	0.13038	0.04728		145.61	0.18772	0.11086	0.17594	0.09284
145.8	0.10275	0.05651	0.0671	0.015	145.8	0.10275	0.0671	0.05651	0.015		145.81	0.14656	0.05988	0.13635	0.05228		145.81	0.18835	0.10167	0.17814	0.09406
146	0.10406	0.0617	0.07007	0.0037	146	0.10406	0.07007	0.0617	0.0037		146.01	0.15728	0.06479	0.14138	0.06225		146.01	0.19237	0.09988	0.17647	0.09734
146.21	0.09455	0.0512	0.06369	0.00918	146.21	0.09455	0.06369	0.0512	0.00918		146.21	0.14901	0.06279	0.1383	0.05101		146.21	0.19036	0.10415	0.17966	0.09237
146.41	0.09711	0.05424	0.07229	0.00413	146.41	0.09711	0.07229	0.05424	0.00413		146.42	0.15395	0.06499	0.14049	0.05908		146.42	0.19035	0.1014	0.17689	0.09548
146.61	0.09624	0.05435	0.06972	0.0007923	146.61	0.09624	0.06972	0.05435	0.0007923		146.6	0.1449	0.05627	0.13426	0.05633		146.6	0.18673	0.09811	0.1761	0.09816
146.8	0.09328	0.05337	0.06194	0.00625	146.8	0.09328	0.06194	0.05337	0.00625		146.82	0.14849	0.05752	0.13403	0.04968		146.82	0.19057	0.09962	0.17611	0.09177
147	0.10566	0.05621	0.07477	0.00969	147	0.10566	0.07477	0.05621	0.00969		147.01	0.14838	0.06844	0.1359	0.06127		147.01	0.18563	0.10568	0.17314	0.09852
147.2	0.09322	0.05274	0.06734	0.00586	147.2	0.09322	0.06734	0.05274	0.00586		147.21	0.15079	0.06845	0.14028	0.05828		147.21	0.18698	0.10464	0.17647	0.09447
147.39	0.09417	0.05352	0.06847	0.00821	147.39	0.09417	0.06847	0.05352	0.00821		147.4	0.15202	0.06165	0.13462	0.05482		147.4	0.18981	0.09945	0.17241	0.09262
147.61	0.10436	0.05718	0.06949	0.00255	147.61	0.10436	0.06949	0.05718	0.00255		147.62	0.14848	0.06563	0.13996	0.05378		147.62	0.18535	0.10251	0.17684	0.09065
147.81	0.0931	0.05912	0.0677	0.01168	147.81	0.0931	0.0677	0.05912	0.01168		147.82	0.14914	0.06522	0.14566	0.06069		147.82	0.18309	0.09917	0.1796	0.09464
148	0.10029	0.05185	0.06357	0.01114	148	0.10029	0.06357	0.05185	0.01114		147.99	0.13851	0.05318	0.1324	0.04621		147.99	0.18135	0.09603	0.17524	0.08905
148.2	0.10014	0.05222	0.07284	0.00955	148.2	0.10014	0.07284	0.05222	0.00955		148.21	0.14707	0.05796	0.13233	0.04905		148.21	0.18802	0.09892	0.17328	0.09
148.41	0.09409	0.05895	0.06913	0.00884	148.41	0.09409	0.06913	0.05895	0.00884		148.41	0.1387	0.05838	0.13308	0.05102		148.41	0.18116	0.10084	0.17554	0.09348
148.61	0.10818	0.06105	0.07965	0.01393	148.61	0.10818	0.07965	0.06105	0.01393		148.62	0.15279	0.0595	0.14334	0.05704		148.62	0.19059	0.09732	0.18115	0.09484
148.81	0.09916	0.0601	0.07155	0.00757	148.81	0.09916	0.07155	0.0601	0.00757		148.82	0.15385	0.07016	0.13787	0.05334		148.82	0.18823	0.10455	0.17226	0.08773
149.01	0.09896	0.06221	0.06691	0.01129	149.01	0.09896	0.06691	0.06221	0.01129		149.01	0.14922	0.06789	0.13909	0.06022		149.01	0.18647	0.10515	0.17634	0.09747
149.2	0.09826	0.05081	0.067	0.00981	149.2	0.09826	0.067	0.05081	0.00981		149.21	0.1482	0.06088	0.1391	0.05604		149.21	0.18534	0.09803	0.17624	0.09319
149.4	0.1043	0.06018	0.07334	0.01358	149.4	0.1043	0.07334	0.06018	0.01358		149.41	0.14887	0.05891	0.13705	0.0507		149.41	0.18931	0.09936	0.17749	0.09114
149.61	0.09359	0.05171	0.06139	0.00885	149.61	0.09359	0.06139	0.05171	0.00885		149.61	0.14446	0.06271	0.13646	0.04982		149.61	0.18367	0.10193	0.17567	0.08904
149.81	0.09409	0.05123	0.07025	0.00627	149.81	0.09409	0.07025	0.05123	0.00627		149.82	0.14848	0.06429	0.13371	0.0567		149.82	0.18714	0.10295	0.17237	0.09537
150	0.09445	0.05284	0.06749	0.00861	150	0.09445	0.06749	0.05284	0.00861		150.02	0.14711	0.05747	0.13688	0.04729		150.02	0.182	0.09237	0.17178	0.08219
150.2	0.09603	0.0599	0.06737	0.00938	150.2	0.09603	0.06737	0.0599	0.00938		150.21	0.13528	0.04901	0.12266	0.04182		150.21	0.18533	0.09907	0.17272	0.09188
150.4	0.10256	0.05755	0.07434	0.0097	150.4	0.10256	0.07434	0.05755	0.0097		150.41	0.15871	0.06493	0.14175	0.05793		150.41	0.19156	0.09778	0.17459	0.09077
150.59	0.0965	0.06243	0.06802	0.00606	150.59	0.0965	0.06802	0.06243	0.00606		150.61	0.14851	0.06811	0.13777	0.05718		150.61	0.18347	0.10308	0.17274	0.09215
150.81	0.09294	0.04521	0.06198	0.00512	150.81	0.09294	0.06198	0.04521	0.00512		150.82	0.1386	0.05746	0.13245	0.04756		150.82	0.18024	0.09911	0.1741	0.08921
151.01	0.10333	0.0583	0.07023	0.01094	151.01	0.10333	0.07023	0.0583	0.01094		151.02	0.14574	0.0619	0.13205	0.05403		151.02	0.1848	0.10096	0.17111	0.09309
151.2	0.09386	0.05722	0.07326	0.01248	151.2	0.09386	0.07326	0.05722	0.01248		151.22	0.14581	0.06051	0.1324	0.04869		151.22	0.18398	0.0987	0.17058	0.08687
151.4	0.09752	0.05806	0.0685	0.01281	151.4	0.09752	0.0685	0.05806	0.01281		151.41	0.1349	0.05787	0.13305	0.04898		151.41	0.17758	0.10055	0.17573	0.09166
151.6	0.10524	0.05288	0.07114	0.01332	151.6	0.10524	0.07114	0.05288	0.01332		151.61	0.15064	0.06643	0.13696	0.05838		151.61	0.18283	0.09863	0.16916	0.09057
151.79	0.09385	0.0579	0.07192	0.00938	151.79	0.09385	0.07192	0.0579	0.00938		151.81	0.14466	0.05857	0.13128	0.05633		151.81	0.18345	0.09737	0.17007	0.09513
151.99	0.09934	0.05669	0.06467	0.00735	151.99	0.09934	0.06467	0.05669	0.00735		152.02	0.14659	0.06486	0.13342	0.04913		152.02	0.18525	0.10352	0.17207	0.08778
152.21	0.0932	0.05637	0.06872	0.01008	152.21	0.0932	0.06872	0.05637	0.01008		152.22	0.14898	0.06296	0.13167	0.05331		152.22	0.18581	0.0998	0.16851	0.09015
152.4	0.09736	0.05775	0.05985	0.00684	152.4	0.09736	0.05985	0.05775	0.00684		152.41	0.14287	0.0575	0.12983	0.04793		152.41	0.18235	0.09698	0.1693	0.08741
152.6	0.09771	0.05731	0.06838	0.01284	152.6	0.09771	0.06838	0.05731	0.01284		152.61	0.1431	0.05903	0.12782	0.05001		152.61	0.18272	0.09865	0.16743	0.08963
152.8	0.10193	0.05625	0.07344	0.01236	152.8	0.10193	0.07344	0.05625	0.01236		152.81	0.15183	0.06252	0.13498	0.05411		152.81	0.18699	0.09768	0.17014	0.08926
152.99	0.0887	0.04605	0.06198	0.00711	152.99	0.0887	0.06198	0.04605	0.00711		153.02	0.13826	0.06065	0.12399	0.04721		153.02	0.18224	0.10463	0.16797	0.09119
153.19	0.10074	0.05484	0.06625	0.01195	153.19	0.10074	0.06625	0.05484	0.01195		153.22	0.15095	0.06112	0.14122	0.0575		153.22	0.18321	0.09339	0.17348	0.08977
153.41	0.09931	0.05779	0.06901	0.00658	153.41	0.09931	0.06901	0.05779	0.00658		153.42	0.13591	0.06333	0.13282	0.05295		153.42	0.17425	0.10168	0.17117	0.0913
153.6	0.09552	0.06487	0.07152	0.01317	153.6	0.09552	0.07152	0.06487	0.01317		153.61	0.14161	0.06007	0.12889	0.04519		153.61	0.181	0.09947	0.16829	0.08458
153.8	0.09837	0.05477	0.06929	0.00693	153.8	0.09837	0.06929	0.05477	0.00693		153.81	0.14312	0.05781	0.12723	0.04898		153.81	0.18513	0.09983	0.16924	0.091
154.01	0.09855	0.05841	0.07397	0.0034	154.01	0.09855	0.07397	0.05841	0.0034		154.01	0.14613	0.06432	0.1332	0.05826		154.01	0.18056	0.09876	0.16763	0.0927
154.21	0.08899	0.05568	0.06596	0.00809	154.21	0.08899	0.06596	0.05568	0.00809		154.2	0.1336	0.05792	0.13073	0.05367		154.2	0.17603	0.10036	0.17316	0.0961
154.41	0.10796	0.05733	0.07672	0.01251	154.41	0.10796	0.07672	0.05733	0.01251		154.42	0.1476	0.06613	0.13345	0.05459		154.42	0.18165	0.10019	0.16749	0.08864
154.61	0.09293	0.05353	0.06695	0.01093	154.61	0.09293	0.06695	0.05353	0.01093		154.62	0.14206	0.06868	0.13549	0.05634		154.62	0.17576	0.10239	0.16919	0.09004
154.8	0.09283	0.05938	0.06738	0.01172	154.8	0.09283	0.06738	0.05938	0.01172		154.81	0.13849	0.05902	0.12365	0.04219		154.81	0.17942	0.09995	0.16457	0.08312
155	0.10217	0.05863	0.06986	0.01206	155	0.10217	0.06986	0.05863	0.01206		155.01	0.14596	0.06386	0.13719	0.06037		155.01	0.18074	0.09866	0.17198	0.09516
155.21	0.0994	0.06148	0.07198	0.01214	155.21	0.0994	0.07198	0.06148	0.01214		155.2	0.14081	0.06284	0.128	0.04625		155.2	0.18002	0.10206	0.1672	0.08546
155.39	0.0994	0.05424	0.06099	0.01127	155.39	0.0994	0.06099	0.05424	0.01127		155.4	0.14264	0.05626	0.12964	0.05825		155.4	0.18029	0.09392	0.1673	0.0959
155.61	0.10344	0.05798	0.07245	0.00953	155.61	0.10344	0.07245	0.05798	0.00953		155.62	0.14451	0.06783	0.133	0.04977		155.62	0.17885	0.10217	0.16734	0.08411
155.8	0.09884	0.05558	0.06931	0.01078	155.8	0.09884	0.06931	0.05558	0.01078		155.81	0.13695	0.05831	0.1313	0.05015		155.81	0.17514	0.09652	0.1695	0.08835
156	0.09492	0.05971	0.06733	0.01232	156	0.09492	0.06733	0.05971	0.01232		156.01	0.14384	0.06523	0.13319	0.05558		156.01	0.17845	0.09985	0.1678	0.09019
156.19	0.1027	0.05716	0.06858	0.01162	156.19	0.1027	0.06858	0.05716	0.01162		156.21	0.14197	0.06016	0.13075	0.05158		156.21	0.17982	0.09802	0.1686	0.08943
156.41	0.08864	0.05675	0.06137	0.00613	156.41	0.08864	0.06137	0.05675	0.00613		156.42	0.13591	0.06438	0.12876	0.04644		156.42	0.17342	0.10191	0.16628	0.08395
156.61	0.10208	0.05091	0.06942	0.01231	156.61	0.10208	0.06942	0.05091	0.01231		156.62	0.15069	0.06333	0.13359	0.05886		156.62	0.18308	0.09573	0.16599	0.09126
156.8	0.09215	0.05198	0.07184	0.00932	156.8	0.09215	0.07184	0.05198	0.00932		156.82	0.14322	0.06044	0.1392	0.04938		156.82	0.1792	0.09643	0.17519	0.08537
157	0.08784	0.05435	0.0669	0.00624	157	0.08784	0.0669	0.05435	0.00624		157.01	0.13596	0.05708	0.12601	0.04742		157.01	0.17827	0.09939	0.16832	0.08973
157.2	0.09488	0.05291	0.06967	0.00614	157.2	0.09488	0.06967	0.05291	0.00614		157.21	0.13878	0.05854	0.12701	0.04953		157.21	0.17798	0.09775	0.16621	0.08873
157.39	0.10059	0.052	0.0733	0.00588	157.39	0.10059	0.0733	0.052	0.00588		157.41	0.14961	0.06873	0.13948	0.05873		157.41	0.18056	0.09969	0.17043	0.08969
157.61	0.09163	0.04742	0.06384	0.00903	157.61	0.09163	0.06384	0.04742	0.00903		157.62	0.13425	0.05723	0.12733	0.0475		157.62	0.17444	0.09743	0.16752	0.08769
157.8	0.10386	0.05699	0.0675	0.00932	157.8	0.10386	0.0675	0.05699	0.00932		157.82	0.14225	0.06138	0.12901	0.05732		157.82	0.17737	0.0965	0.16412	0.09244
158	0.09517	0.05808	0.0685	0.00668	158	0.09517	0.0685	0.05808	0.00668		158.01	0.13965	0.05746	0.13312	0.05382		158.01	0.17618	0.09399	0.16966	0.09035
158.19	0.09229	0.05564	0.07612	0.01404	158.19	0.09229	0.07612	0.05564	0.01404		158.21	0.13094	0.05452	0.12015	0.04814		158.21	0.17611	0.09969	0.16532	0.09331
158.41	0.10525	0.05229	0.07115	0.01015	158.41	0.10525	0.07115	0.05229	0.01015		158.41	0.13807	0.05185	0.12867	0.04984		158.41	0.17942	0.09321	0.17003	0.0912
158.59	0.09182	0.06152	0.07081	0.00392	158.59	0.09182	0.07081	0.06152	0.00392		158.62	0.15097	0.06736	0.13752	0.06091		158.62	0.18092	0.09731	0.16747	0.09086
158.81	0.09663	0.05039	0.06228	0.00585	158.81	0.09663	0.06228	0.05039	0.00585		158.82	0.13763	0.06035	0.13389	0.05373		158.82	0.175	0.09774	0.17127	0.09111
159.01	0.10009	0.0547	0.06811	0.007	159.01	0.10009	0.06811	0.0547	0.007		159.02	0.14085	0.06307	0.13023	0.05997		159.02	0.17318	0.09541	0.16257	0.0923
159.2	0.09183	0.05319	0.06427	0.00696	159.2	0.09183	0.06427	0.05319	0.00696		159.21	0.14705	0.06347	0.13525	0.05788		159.21	0.17992	0.09636	0.16813	0.09076
159.4	0.08941	0.05118	0.06232	0.01284	159.4	0.08941	0.06232	0.05118	0.01284		159.41	0.13815	0.06368	0.13708	0.04903		159.41	0.17607	0.10161	0.175	0.08696
159.61	0.10026	0.06146	0.07207	0.00776	159.61	0.10026	0.07207	0.06146	0.00776		159.61	0.14282	0.0536	0.12872	0.04869		159.61	0.17993	0.09071	0.16583	0.0858
159.82	0.08954	0.05463	0.06483	0.0155	159.82	0.08954	0.06483	0.05463	0.0155		159.82	0.14195	0.06173	0.13681	0.05714		159.82	0.17415	0.09392	0.16901	0.08934
160	0.10258	0.05636	0.0663	0.01107	160	0.10258	0.0663	0.05636	0.01107		160.02	0.14272	0.06262	0.13116	0.05655		160.02	0.17579	0.0957	0.16424	0.08963
160.2	0.09453	0.05231	0.06694	0.00949	160.2	0.09453	0.06694	0.05231	0.00949		160.21	0.14173	0.05981	0.13029	0.04711		160.21	0.18059	0.09868	0.16915	0.08597
160.4	0.09685	0.06196	0.06889	0.0189	160.4	0.09685	0.06889	0.06196	0.0189		160.41	0.14229	0.05908	0.13403	0.05164		160.41	0.17769	0.09449	0.16943	0.08704
160.6	0.09243	0.0579	0.06929	0.01044	160.6	0.09243	0.06929	0.0579	0.01044		160.61	0.1425	0.06176	0.13307	0.0558		160.61	0.17499	0.09426	0.16557	0.0883
160.81	0.09876	0.04877	0.0713	0.00618	160.81	0.09876	0.0713	0.04877	0.00618		160.82	0.14379	0.05819	0.12916	0.04825		160.82	0.18023	0.09464	0.1656	0.08469
161.01	0.09466	0.05907	0.06391	0.00765	161.01	0.09466	0.06391	0.05907	0.00765		161.02	0.12954	0.04799	0.11866	0.0395		161.02	0.17376	0.09221	0.16287	0.08372
161.2	0.09979	0.0493	0.0659	0.01178	161.2	0.09979	0.0659	0.0493	0.01178		161.22	0.14261	0.05786	0.12746	0.04918		161.22	0.18129	0.09653	0.16613	0.08786
161.4	0.09867	0.05378	0.06739	0.00749	161.4	0.09867	0.06739	0.05378	0.00749		161.41	0.13824	0.06087	0.13079	0.05323		161.41	0.1719	0.09454	0.16445	0.08689
161.6	0.09378	0.05035	0.06883	0.00488	161.6	0.09378	0.06883	0.05035	0.00488		161.61	0.12769	0.05051	0.12381	0.04658		161.61	0.16984	0.09267	0.16596	0.08873
161.81	0.0997	0.05314	0.07324	0.01498	161.81	0.0997	0.07324	0.05314	0.01498		161.81	0.14224	0.06087	0.13273	0.05184		161.81	0.17596	0.0946	0.16646	0.08557
161.99	0.09121	0.05565	0.07019	0.00682	161.99	0.09121	0.07019	0.05565	0.00682		162.02	0.12949	0.05382	0.12295	0.04782		162.02	0.1709	0.09523	0.16436	0.08923
162.21	0.08667	0.04743	0.05623	0.00694	162.21	0.08667	0.05623	0.04743	0.00694		162.22	0.14163	0.06429	0.12317	0.05008		162.22	0.17825	0.10091	0.1598	0.08671
162.4	0.10084	0.05321	0.06986	0.00821	162.4	0.10084	0.06986	0.05321	0.00821		162.41	0.14186	0.05398	0.13307	0.05105		162.41	0.17649	0.08862	0.1677	0.08568
162.6	0.10283	0.04949	0.06948	0.01432	162.6	0.10283	0.06948	0.04949	0.01432		162.61	0.14414	0.06003	0.12927	0.04984		162.61	0.17586	0.09175	0.16099	0.08156
162.8	0.09321	0.05868	0.0647	0.01076	162.8	0.09321	0.0647	0.05868	0.01076		162.81	0.13647	0.05145	0.12232	0.04643		162.81	0.1757	0.09068	0.16155	0.08566
162.99	0.09407	0.05242	0.06209	0.00588	162.99	0.09407	0.06209	0.05242	0.00588		163.01	0.14597	0.0671	0.13438	0.05418		163.01	0.17599	0.09712	0.1644	0.08419
163.19	0.09557	0.05861	0.06652	0.00986	163.19	0.09557	0.06652	0.05861	0.00986		163.22	0.13893	0.05699	0.13079	0.05785		163.22	0.17093	0.08901	0.16281	0.08986
163.41	0.09982	0.05259	0.06748	0.00996	163.41	0.09982	0.06748	0.05259	0.00996		163.42	0.13785	0.05826	0.13129	0.04966		163.42	0.17222	0.09264	0.16567	0.08404
163.6	0.09916	0.05587	0.0717	0.01317	163.6	0.09916	0.0717	0.05587	0.01317		163.61	0.14716	0.05752	0.12953	0.05796		163.61	0.17849	0.08885	0.16087	0.08929
163.79	0.09203	0.05974	0.06991	0.01481	163.79	0.09203	0.06991	0.05974	0.01481		163.81	0.13591	0.0635	0.12714	0.04718		163.81	0.1711	0.0987	0.16234	0.08238
164.01	0.0987	0.05528	0.06426	0.00973	164.01	0.0987	0.06426	0.05528	0.00973		164.01	0.13201	0.05274	0.12272	0.04968		164.01	0.17212	0.09286	0.16284	0.0898
164.19	0.09684	0.04963	0.06949	0.0068	164.19	0.09684	0.06949	0.04963	0.0068		164.22	0.14691	0.0715	0.1399	0.05814		164.22	0.17384	0.09843	0.16682	0.08507
164.4	0.09133	0.05887	0.06925	0.01118	164.4	0.09133	0.06925	0.05887	0.01118		164.42	0.13557	0.05866	0.12497	0.0532		164.42	0.17378	0.09688	0.16318	0.09141
164.61	0.09477	0.05124	0.07102	0.00856	164.61	0.09477	0.07102	0.05124	0.00856		164.62	0.14149	0.06203	0.12508	0.05601		164.62	0.17602	0.09656	0.15962	0.09054
164.8	0.10418	0.06133	0.07488	0.01231	164.8	0.10418	0.07488	0.06133	0.01231		164.81	0.14327	0.06336	0.1245	0.05823		164.81	0.17622	0.09632	0.15746	0.09119
165	0.09358	0.0581	0.06322	0.01383	165	0.09358	0.06322	0.0581	0.01383		165.01	0.14166	0.06161	0.12327	0.04758		165.01	0.17813	0.09808	0.15974	0.08405
165.21	0.10091	0.05743	0.06851	0.00838	165.21	0.10091	0.06851	0.05743	0.00838		165.21	0.13792	0.06563	0.1249	0.05392		165.21	0.17234	0.10006	0.15933	0.08835
165.39	0.09429	0.04825	0.06777	0.00637	165.39	0.09429	0.06777	0.04825	0.00637		165.42	0.14319	0.06086	0.12745	0.05553		165.42	0.17316	0.09085	0.15743	0.08551
165.61	0.09472	0.05692	0.06837	0.01004	165.61	0.09472	0.06837	0.05692	0.01004		165.62	0.14023	0.06041	0.12528	0.05281		165.62	0.1767	0.09689	0.16176	0.08928
165.8	0.09845	0.05494	0.07212	0.00764	165.8	0.09845	0.07212	0.05494	0.00764		165.81	0.14102	0.05947	0.12767	0.05395		165.81	0.17203	0.09049	0.15868	0.08496
166	0.08979	0.05769	0.06648	0.01004	166	0.08979	0.06648	0.05769	0.01004		166.01	0.14412	0.0635	0.13457	0.05836		166.01	0.17691	0.09629	0.16735	0.09114
166.2	0.09927	0.0571	0.06741	0.01652	166.2	0.09927	0.06741	0.0571	0.01652		166.21	0.13295	0.06093	0.12469	0.04897		166.21	0.1701	0.09808	0.16184	0.08612
166.41	0.10346	0.0577	0.07006	0.01385	166.41	0.10346	0.07006	0.0577	0.01385		166.42	0.14428	0.05704	0.1293	0.06031		166.42	0.17816	0.09092	0.16318	0.09419
166.61	0.09963	0.06518	0.06712	0.01015	166.61	0.09963	0.06712	0.06518	0.01015		166.6	0.1406	0.0594	0.12739	0.05034		166.6	0.17315	0.09196	0.15994	0.08289
166.81	0.09172	0.04994	0.06125	0.01	166.81	0.09172	0.06125	0.04994	0.01		166.82	0.14159	0.06168	0.12647	0.05513		166.82	0.17598	0.09608	0.16087	0.08953
167	0.10124	0.05492	0.0726	0.00892	167	0.10124	0.0726	0.05492	0.00892		167.01	0.14033	0.06201	0.1319	0.05578		167.01	0.17076	0.09245	0.16233	0.08621
167.2	0.0934	0.06153	0.05914	0.01159	167.2	0.0934	0.05914	0.06153	0.01159		167.21	0.12938	0.05373	0.11783	0.04663		167.21	0.17075	0.09511	0.1592	0.088
167.41	0.08951	0.05053	0.06663	0.01075	167.41	0.08951	0.06663	0.05053	0.01075		167.41	0.14065	0.06177	0.1321	0.05929		167.41	0.1711	0.09223	0.16255	0.08974
167.61	0.09333	0.05284	0.06607	0.00576	167.61	0.09333	0.06607	0.05284	0.00576		167.6	0.14346	0.06423	0.12467	0.0552		167.6	0.17436	0.09514	0.15557	0.08611
167.81	0.09628	0.05539	0.06108	0.01175	167.81	0.09628	0.06108	0.05539	0.01175		167.8	0.13535	0.05475	0.12491	0.04878		167.8	0.17324	0.09264	0.1628	0.08667
168.01	0.0952	0.05537	0.07582	0.01063	168.01	0.0952	0.07582	0.05537	0.01063		168.02	0.13679	0.05563	0.12155	0.05583		168.02	0.17454	0.09338	0.15929	0.09357
168.2	0.10337	0.05511	0.07351	0.01452	168.2	0.10337	0.07351	0.05511	0.01452		168.21	0.14704	0.05884	0.13281	0.0556		168.21	0.17678	0.08859	0.16255	0.08535
168.4	0.08939	0.05225	0.06262	0.00774	168.4	0.08939	0.06262	0.05225	0.00774		168.41	0.13395	0.05411	0.12589	0.05234		168.41	0.16936	0.08952	0.16131	0.08776
168.61	0.09604	0.04707	0.06192	0.00466	168.61	0.09604	0.06192	0.04707	0.00466		168.61	0.14299	0.05962	0.12877	0.05734		168.61	0.17369	0.09034	0.15948	0.08805
168.81	0.09877	0.05742	0.06775	0.01061	168.81	0.09877	0.06775	0.05742	0.01061		168.82	0.13651	0.06165	0.12807	0.05229		168.82	0.17071	0.09586	0.16227	0.08649
169	0.0888	0.05394	0.05726	0.01279	169	0.0888	0.05726	0.05394	0.01279		169	0.13419	0.05797	0.11998	0.04633		169	0.17324	0.09703	0.15904	0.08539
169.2	0.09724	0.05164	0.06266	0.0111	169.2	0.09724	0.06266	0.05164	0.0111		169.21	0.13221	0.05083	0.12239	0.04602		169.21	0.17086	0.08949	0.16104	0.08467
169.4	0.1014	0.05427	0.06163	0.00783	169.4	0.1014	0.06163	0.05427	0.00783		169.41	0.13823	0.05187	0.12414	0.05315		169.41	0.17137	0.08502	0.15728	0.0863
169.61	0.08443	0.05164	0.05652	0.00878	169.61	0.08443	0.05652	0.05164	0.00878		169.61	0.13414	0.05337	0.11958	0.04538		169.61	0.17427	0.09351	0.15972	0.08552
169.79	0.1001	0.05683	0.06584	0.01336	169.79	0.1001	0.06584	0.05683	0.01336		169.82	0.14759	0.05453	0.12675	0.05918		169.82	0.17842	0.08537	0.15759	0.09001
170.01	0.09529	0.05867	0.06512	0.00391	170.01	0.09529	0.06512	0.05867	0.00391		170.02	0.13828	0.05616	0.12778	0.04847		170.02	0.17444	0.09233	0.16395	0.08463
170.21	0.09601	0.05676	0.06615	0.01276	170.21	0.09601	0.06615	0.05676	0.01276		170.21	0.13463	0.05474	0.12215	0.05105		170.21	0.17164	0.09176	0.15917	0.08806
170.39	0.1014	0.05484	0.0669	0.01184	170.39	0.1014	0.0669	0.05484	0.01184		170.41	0.142	0.06517	0.12671	0.05415		170.41	0.17164	0.09481	0.15635	0.08379
170.59	0.09347	0.0577	0.06813	0.00476	170.59	0.09347	0.06813	0.0577	0.00476		170.61	0.1333	0.05505	0.12204	0.05209		170.61	0.16925	0.09101	0.158	0.08805
170.81	0.09299	0.05717	0.06276	0.01592	170.81	0.09299	0.06276	0.05717	0.01592		170.81	0.13884	0.0613	0.13144	0.05483		170.81	0.16986	0.09233	0.16247	0.08586
170.99	0.09994	0.0547	0.06809	0.00746	170.99	0.09994	0.06809	0.0547	0.00746		171.02	0.13819	0.0562	0.12426	0.05383		171.02	0.17265	0.09066	0.15873	0.08829
171.21	0.08997	0.05746	0.06521	0.0162	171.21	0.08997	0.06521	0.05746	0.0162		171.22	0.13131	0.04811	0.12093	0.04466		171.22	0.17037	0.08718	0.16	0.08373
171.4	0.09013	0.05633	0.06037	0.00978	171.4	0.09013	0.06037	0.05633	0.00978		171.41	0.13168	0.05626	0.12318	0.05268		171.41	0.16574	0.09034	0.15725	0.08675
171.59	0.1017	0.05345	0.07279	0.00991	171.59	0.1017	0.07279	0.05345	0.00991		171.61	0.1308	0.04976	0.12493	0.04761		171.61	0.16637	0.08534	0.1605	0.08319
171.79	0.0893	0.06154	0.06532	0.00818	171.79	0.0893	0.06532	0.06154	0.00818		171.81	0.12989	0.05326	0.11691	0.04526		171.81	0.16999	0.09337	0.15701	0.08535
172.01	0.09621	0.04567	0.06558	0.00631	172.01	0.09621	0.06558	0.04567	0.00631		172.02	0.13159	0.05524	0.11941	0.0482		172.02	0.16797	0.09163	0.15579	0.08458
172.21	0.09261	0.0482	0.06103	0.00902	172.21	0.09261	0.06103	0.0482	0.00902		172.22	0.13641	0.06225	0.12805	0.05818		172.22	0.16619	0.09205	0.15784	0.08797
172.4	0.09181	0.0639	0.06777	0.01779	172.4	0.09181	0.06777	0.0639	0.01779		172.41	0.13111	0.058	0.12103	0.04449		172.41	0.1667	0.09359	0.15662	0.08008
172.6	0.09576	0.05352	0.06606	0.01199	172.6	0.09576	0.06606	0.05352	0.01199		172.61	0.13502	0.05633	0.12133	0.05679		172.61	0.17081	0.09213	0.15712	0.09258
172.8	0.10011	0.05282	0.0678	0.01066	172.8	0.10011	0.0678	0.05282	0.01066		172.81	0.13972	0.05973	0.1311	0.05439		172.81	0.16849	0.08851	0.15987	0.08316
173.01	0.08987	0.05236	0.05595	0.00836	173.01	0.08987	0.05595	0.05236	0.00836		173.01	0.13023	0.05594	0.12104	0.04927		173.01	0.1671	0.09282	0.15792	0.08615
173.19	0.09495	0.04782	0.05874	0.00856	173.19	0.09495	0.05874	0.04782	0.00856		173.22	0.14076	0.05575	0.12353	0.0561		173.22	0.17067	0.08568	0.15345	0.08602
173.41	0.09611	0.05715	0.06094	0.00946	173.41	0.09611	0.06094	0.05715	0.00946		173.4	0.13194	0.05747	0.12034	0.04766		173.4	0.16842	0.09396	0.15682	0.08414
173.61	0.09643	0.04847	0.06441	0.01457	173.61	0.09643	0.06441	0.04847	0.01457		173.61	0.13028	0.04886	0.11846	0.04335		173.61	0.16971	0.0883	0.1579	0.08278
173.8	0.0963	0.05563	0.06777	0.00787	173.8	0.0963	0.06777	0.05563	0.00787		173.81	0.13839	0.06248	0.123	0.05871		173.81	0.16804	0.09213	0.15265	0.08836
174	0.09553	0.05851	0.07057	0.01495	174	0.09553	0.07057	0.05851	0.01495		174.01	0.12777	0.05325	0.12227	0.04067		174.01	0.16604	0.09153	0.16055	0.07894
174.19	0.09221	0.0525	0.05901	0.00963	174.19	0.09221	0.05901	0.0525	0.00963		174.22	0.1351	0.0537	0.12173	0.05036		174.22	0.17128	0.08989	0.15791	0.08655
174.41	0.10393	0.05423	0.07048	0.00749	174.41	0.10393	0.07048	0.05423	0.00749		174.42	0.1372	0.0566	0.11752	0.04948		174.42	0.17237	0.09177	0.15269	0.08465
174.61	0.09064	0.05482	0.0562	0.00651	174.61	0.09064	0.0562	0.05482	0.00651		174.61	0.12927	0.05266	0.12011	0.04426		174.61	0.16851	0.09191	0.15935	0.08351
174.78	0.09363	0.06179	0.06367	0.01478	174.78	0.09363	0.06367	0.06179	0.01478		174.81	0.13034	0.05454	0.12072	0.04434		174.81	0.16787	0.09209	0.15825	0.08188
175	0.09512	0.04994	0.06963	0.0065	175	0.09512	0.06963	0.04994	0.0065		175.01	0.14253	0.06503	0.12546	0.05507		175.01	0.17209	0.09459	0.15502	0.08463
175.21	0.09224	0.05927	0.06326	0.0116	175.21	0.09224	0.06326	0.05927	0.0116		175.21	0.12861	0.05818	0.11663	0.04281		175.21	0.16683	0.09641	0.15485	0.08104
175.39	0.0947	0.05087	0.06077	0.00851	175.39	0.0947	0.06077	0.05087	0.00851		175.42	0.13398	0.06106	0.12278	0.05447		175.42	0.16617	0.09325	0.15496	0.08665
175.61	0.09049	0.05498	0.06502	0.00644	175.61	0.09049	0.06502	0.05498	0.00644		175.62	0.13754	0.06134	0.11895	0.05133		175.62	0.16974	0.09355	0.15116	0.08354
175.81	0.09691	0.05621	0.06279	0.01017	175.81	0.09691	0.06279	0.05621	0.01017		175.81	0.12873	0.05613	0.11309	0.04614		175.81	0.16724	0.09465	0.1516	0.08466
176	0.09157	0.06309	0.06438	0.01187	176	0.09157	0.06438	0.06309	0.01187		176.01	0.13369	0.05715	0.12035	0.05128		176.01	0.1693	0.09276	0.15596	0.08689
176.2	0.09189	0.04964	0.06563	0.00273	176.2	0.09189	0.06563	0.04964	0.00273		176.21	0.14196	0.06614	0.12316	0.06297		176.21	0.17085	0.09503	0.15205	0.09186
176.41	0.09193	0.05845	0.06151	0.00996	176.41	0.09193	0.06151	0.05845	0.00996		176.41	0.13	0.0582	0.1186	0.03755		176.41	0.16652	0.09472	0.15512	0.07407
176.61	0.09526	0.054	0.06499	0.00268	176.61	0.09526	0.06499	0.054	0.00268		176.62	0.13597	0.06448	0.12408	0.05984		176.62	0.16589	0.0944	0.154	0.08976
176.8	0.09358	0.06181	0.07136	0.01074	176.8	0.09358	0.07136	0.06181	0.01074		176.82	0.13456	0.06219	0.12173	0.05388		176.82	0.16882	0.09645	0.15599	0.08814
177	0.08996	0.05983	0.05877	0.00897	177	0.08996	0.05877	0.05983	0.00897		177.01	0.13074	0.05845	0.1223	0.05134		177.01	0.16557	0.09329	0.15713	0.08617
177.19	0.09694	0.05737	0.0627	0.01037	177.19	0.09694	0.0627	0.05737	0.01037		177.21	0.13426	0.06324	0.12188	0.05284		177.21	0.16888	0.09787	0.15651	0.08747
177.39	0.09573	0.05889	0.07093	0.01019	177.39	0.09573	0.07093	0.05889	0.01019		177.41	0.13961	0.05561	0.12373	0.05775		177.41	0.1702	0.08621	0.15432	0.08834
177.61	0.10001	0.05935	0.06676	0.01566	177.61	0.10001	0.06676	0.05935	0.01566		177.6	0.13186	0.0558	0.11861	0.04939		177.6	0.16938	0.09332	0.15613	0.08692
177.79	0.10254	0.04879	0.0643	0.00616	177.79	0.10254	0.0643	0.04879	0.00616		177.82	0.13802	0.05777	0.12245	0.05744		177.82	0.17076	0.09051	0.15518	0.09018
178	0.09176	0.05819	0.06459	0.00805	178	0.09176	0.06459	0.05819	0.00805		178.02	0.13776	0.05735	0.12073	0.05244		178.02	0.17152	0.09112	0.1545	0.08621
178.2	0.08951	0.05486	0.05426	0.00669	178.2	0.08951	0.05426	0.05486	0.00669		178.21	0.1367	0.06284	0.12511	0.0564		178.21	0.16769	0.09384	0.15611	0.0874
178.39	0.09625	0.05215	0.06276	0.00621	178.39	0.09625	0.06276	0.05215	0.00621		178.41	0.12761	0.05744	0.11843	0.04618		178.41	0.16498	0.09481	0.15579	0.08355
178.61	0.08663	0.05199	0.05935	0.00636	178.61	0.08663	0.05935	0.05199	0.00636		178.61	0.13196	0.05331	0.12127	0.05389		178.61	0.16769	0.08905	0.157	0.08962
178.81	0.08907	0.05681	0.06746	0.00778	178.81	0.08907	0.06746	0.05681	0.00778		178.8	0.13363	0.06216	0.12165	0.06189		178.8	0.16199	0.09052	0.15	0.09025
179.04	0.1005	0.05678	0.05843	0.01192	179.04	0.1005	0.05843	0.05678	0.01192		179.02	0.13218	0.05542	0.11941	0.04563		179.02	0.16712	0.09036	0.15435	0.08057
179.2	0.09478	0.05701	0.05895	0.00817	179.2	0.09478	0.05895	0.05701	0.00817		179.21	0.12735	0.05523	0.12343	0.04894		179.21	0.16332	0.0912	0.1594	0.08491
179.39	0.09672	0.05992	0.0637	0.01084	179.39	0.09672	0.0637	0.05992	0.01084		179.41	0.13402	0.05472	0.12055	0.05832		179.41	0.16708	0.08778	0.15361	0.09137
179.59	0.09758	0.05636	0.06524	0.01489	179.59	0.09758	0.06524	0.05636	0.01489		179.61	0.14089	0.06312	0.12458	0.062		179.61	0.16593	0.08817	0.14962	0.08705
179.81	0.0893	0.05953	0.05989	0.00759	179.81	0.0893	0.05989	0.05953	0.00759		179.82	0.13517	0.06008	0.12722	0.0463		179.82	0.16761	0.09252	0.15966	0.07874
180.01	0.09146	0.04681	0.06273	0.00355	180.01	0.09146	0.06273	0.04681	0.00355		180.02	0.12881	0.0539	0.11047	0.04756		180.02	0.16827	0.09337	0.14992	0.08702
180.21	0.09063	0.05255	0.05953	0.00543	180.21	0.09063	0.05953	0.05255	0.00543		180.22	0.13057	0.05188	0.1229	0.04909		180.22	0.16612	0.08744	0.15846	0.08464
180.38	0.09067	0.06227	0.06236	0.01419	180.38	0.09067	0.06236	0.06227	0.01419		180.41	0.12146	0.05766	0.11566	0.04209		180.41	0.16006	0.09627	0.15426	0.08069
180.6	0.08836	0.04928	0.05725	0.0081	180.6	0.08836	0.05725	0.04928	0.0081		180.61	0.13736	0.06107	0.1336	0.05774		180.61	0.16289	0.08661	0.15913	0.08327
180.81	0.09541	0.05578	0.06018	0.00887	180.81	0.09541	0.06018	0.05578	0.00887		180.81	0.12686	0.04937	0.11693	0.04202		180.81	0.16581	0.08833	0.15588	0.08098
181.01	0.09109	0.06359	0.06628	0.01478	181.01	0.09109	0.06628	0.06359	0.01478		181.02	0.13005	0.04759	0.11464	0.04064		181.02	0.16864	0.08618	0.15323	0.07922
181.2	0.10139	0.05606	0.06332	0.01447	181.2	0.10139	0.06332	0.05606	0.01447		181.22	0.13792	0.06069	0.12512	0.05767		181.22	0.16646	0.08924	0.15366	0.08622
181.4	0.09088	0.04861	0.06123	0.00957	181.4	0.09088	0.06123	0.04861	0.00957		181.41	0.13359	0.04986	0.11747	0.04508		181.41	0.17027	0.08654	0.15415	0.08176
181.6	0.08513	0.06034	0.05442	0.01226	181.6	0.08513	0.05442	0.06034	0.01226		181.61	0.11945	0.05213	0.11086	0.04624		181.61	0.16051	0.0932	0.15193	0.08731
181.8	0.09241	0.05144	0.0664	0.01113	181.8	0.09241	0.0664	0.05144	0.01113		181.81	0.13622	0.05764	0.11876	0.04801		181.81	0.16851	0.08993	0.15105	0.0803
182.01	0.08846	0.056	0.05637	0.005	182.01	0.08846	0.05637	0.056	0.005		182.01	0.12193	0.05392	0.11448	0.04276		182.01	0.16003	0.09203	0.15258	0.08087
182.21	0.09074	0.05987	0.06148	0.01244	182.21	0.09074	0.06148	0.05987	0.01244		182.22	0.13661	0.05894	0.1257	0.05372		182.22	0.16539	0.08772	0.15447	0.0825
182.41	0.10186	0.05175	0.07289	0.00907	182.41	0.10186	0.07289	0.05175	0.00907		182.42	0.13502	0.05746	0.12204	0.05184		182.42	0.16591	0.08835	0.15293	0.08274
182.6	0.09404	0.05875	0.06779	0.01737	182.6	0.09404	0.06779	0.05875	0.01737		182.61	0.13647	0.05846	0.12134	0.05049		182.61	0.16554	0.08753	0.15041	0.07956
182.79	0.0899	0.05955	0.05808	0.01455	182.79	0.0899	0.05808	0.05955	0.01455		182.81	0.13824	0.05672	0.12535	0.05207		182.81	0.17199	0.09048	0.15911	0.08583
183.01	0.09245	0.05075	0.06729	0.00745	183.01	0.09245	0.06729	0.05075	0.00745		183	0.13916	0.05672	0.12964	0.05236		183	0.16629	0.08385	0.15677	0.07949
183.21	0.09617	0.06048	0.06463	0.00643	183.21	0.09617	0.06463	0.06048	0.00643		183.2	0.13624	0.05864	0.11695	0.05041		183.2	0.17081	0.09322	0.15153	0.08499
183.4	0.09852	0.0546	0.06555	0.0195	183.4	0.09852	0.06555	0.0546	0.0195		183.42	0.13363	0.05767	0.11646	0.05414		183.42	0.16525	0.08929	0.14809	0.08576
183.6	0.09327	0.06085	0.06335	0.00546	183.6	0.09327	0.06335	0.06085	0.00546		183.62	0.13668	0.05638	0.12057	0.05724		183.62	0.16885	0.08856	0.15274	0.08942
183.8	0.09211	0.06299	0.06174	0.0124	183.8	0.09211	0.06174	0.06299	0.0124		183.81	0.13467	0.06134	0.12162	0.05058		183.81	0.16593	0.0926	0.15288	0.08184
183.99	0.09305	0.0618	0.05839	0.00579	183.99	0.09305	0.05839	0.0618	0.00579		184.01	0.13474	0.05964	0.11871	0.05049		184.01	0.16558	0.09048	0.14954	0.08133
184.19	0.09419	0.05796	0.0678	0.0139	184.19	0.09419	0.0678	0.05796	0.0139		184.22	0.13862	0.05773	0.12307	0.0518		184.22	0.1674	0.08651	0.15184	0.08058
184.39	0.09262	0.05828	0.05671	0.00973	184.39	0.09262	0.05671	0.05828	0.00973		184.42	0.12349	0.04916	0.11555	0.04827		184.42	0.1608	0.08647	0.15286	0.08558
184.6	0.09781	0.05221	0.05678	0.01596	184.6	0.09781	0.05678	0.05221	0.01596		184.62	0.13448	0.05986	0.11842	0.05304		184.62	0.16518	0.09057	0.14912	0.08374
184.8	0.09757	0.05551	0.06646	0.00648	184.8	0.09757	0.06646	0.05551	0.00648		184.81	0.13109	0.05481	0.11221	0.04568		184.81	0.16521	0.08894	0.14634	0.07981
185	0.09284	0.05504	0.05998	0.01172	185	0.09284	0.05998	0.05504	0.01172		185.01	0.1331	0.05921	0.12124	0.04968		185.01	0.16453	0.09065	0.15268	0.08111
185.19	0.09408	0.05559	0.06292	0.01201	185.19	0.09408	0.06292	0.05559	0.01201		185.21	0.13989	0.05922	0.12109	0.05475		185.21	0.16653	0.08587	0.14773	0.08139
185.41	0.08867	0.05461	0.05397	0.00681	185.41	0.08867	0.05397	0.05461	0.00681		185.4	0.13254	0.05416	0.11897	0.04701		185.4	0.16606	0.08769	0.15249	0.08053
185.61	0.08371	0.05038	0.05492	0.00979	185.61	0.08371	0.05492	0.05038	0.00979		185.62	0.12895	0.05578	0.11299	0.05477		185.62	0.16206	0.0889	0.1461	0.08788
185.81	0.09507	0.04533	0.06167	0.01093	185.81	0.09507	0.06167	0.04533	0.01093		185.82	0.14354	0.06051	0.1219	0.05266		185.82	0.17023	0.08721	0.14859	0.07935
186	0.09015	0.0502	0.05357	0.00377	186	0.09015	0.05357	0.0502	0.00377		186.01	0.13323	0.05687	0.1179	0.05048		186.01	0.16328	0.08693	0.14795	0.08054
186.2	0.09072	0.05965	0.0622	0.00841	186.2	0.09072	0.0622	0.05965	0.00841		186.21	0.12556	0.05455	0.1086	0.04597		186.21	0.16296	0.09195	0.146	0.08337
186.41	0.09771	0.06118	0.06727	0.00948	186.41	0.09771	0.06727	0.06118	0.00948		186.4	0.13291	0.05871	0.12128	0.0558		186.4	0.16096	0.08677	0.14933	0.08385
186.61	0.08466	0.05615	0.05591	0.00704	186.61	0.08466	0.05591	0.05615	0.00704		186.62	0.12704	0.05857	0.11861	0.05403		186.62	0.15624	0.08777	0.14781	0.08323
186.81	0.08708	0.05144	0.06523	0.01015	186.81	0.08708	0.06523	0.05144	0.01015		186.8	0.13372	0.05994	0.12326	0.05816		186.8	0.16402	0.09024	0.15355	0.08846
187	0.09116	0.05381	0.06691	0.00732	187	0.09116	0.06691	0.05381	0.00732		187.02	0.1262	0.05208	0.11144	0.04081		187.02	0.16446	0.09035	0.14971	0.07908
187.2	0.08599	0.05819	0.06358	0.01202	187.2	0.08599	0.06358	0.05819	0.01202		187.21	0.12874	0.05254	0.11552	0.05087		187.21	0.16343	0.08724	0.15021	0.08556
187.4	0.08484	0.05258	0.06387	0.00867	187.4	0.08484	0.06387	0.05258	0.00867		187.4	0.13455	0.06664	0.12127	0.05393		187.4	0.15885	0.09094	0.14557	0.07823
187.62	0.08865	0.05115	0.05729	0.00866	187.62	0.08865	0.05729	0.05115	0.00866		187.61	0.1314	0.05775	0.11872	0.05981		187.61	0.1617	0.08806	0.14902	0.09012
187.79	0.08873	0.05898	0.0582	0.01688	187.79	0.08873	0.0582	0.05898	0.01688		187.82	0.13072	0.06154	0.11826	0.05101		187.82	0.16115	0.09196	0.14868	0.08144
188.01	0.09008	0.04308	0.05994	0.00547	188.01	0.09008	0.05994	0.04308	0.00547		188.02	0.13156	0.05119	0.11535	0.04991		188.02	0.16636	0.08601	0.15016	0.08472
188.2	0.09792	0.05464	0.06759	0.01113	188.2	0.09792	0.06759	0.05464	0.01113		188.21	0.13436	0.06242	0.12291	0.04973		188.21	0.16353	0.0916	0.15208	0.0789
188.39	0.09277	0.05165	0.06308	0.00978	188.39	0.09277	0.06308	0.05165	0.00978		188.41	0.12124	0.04466	0.11653	0.04678		188.41	0.15884	0.08226	0.15413	0.08438
188.61	0.0906	0.05205	0.06813	0.01024	188.61	0.0906	0.06813	0.05205	0.01024		188.61	0.13562	0.06154	0.12349	0.05451		188.61	0.16342	0.08934	0.15129	0.0823
188.81	0.09182	0.05474	0.06511	0.01169	188.81	0.09182	0.06511	0.05474	0.01169		188.82	0.12935	0.06007	0.11687	0.0533		188.82	0.16129	0.09202	0.14881	0.08524
189	0.09569	0.05845	0.05867	0.01715	189	0.09569	0.05867	0.05845	0.01715		189	0.12433	0.05973	0.11009	0.047		189	0.15963	0.09503	0.14539	0.0823
189.2	0.0977	0.05838	0.07141	0.01909	189.2	0.0977	0.07141	0.05838	0.01909		189.21	0.13446	0.05916	0.12065	0.05682		189.21	0.16357	0.08828	0.14976	0.08593
189.4	0.09668	0.06126	0.06652	0.0091	189.4	0.09668	0.06652	0.06126	0.0091		189.41	0.13327	0.0598	0.11675	0.04807		189.41	0.16555	0.09209	0.14903	0.08036
189.59	0.09106	0.05625	0.0625	0.01234	189.59	0.09106	0.0625	0.05625	0.01234		189.61	0.12851	0.04949	0.11878	0.0513		189.61	0.16248	0.08346	0.15274	0.08526
189.79	0.0961	0.05602	0.0601	0.00478	189.79	0.0961	0.0601	0.05602	0.00478		189.81	0.13493	0.06145	0.11117	0.05714		189.81	0.16517	0.0917	0.14141	0.08738
190.01	0.09014	0.05913	0.06125	0.00656	190.01	0.09014	0.06125	0.05913	0.00656		190.02	0.13254	0.05418	0.11757	0.05213		190.02	0.16584	0.08749	0.15087	0.08544
190.2	0.0936	0.05778	0.05897	0.01209	190.2	0.0936	0.05897	0.05778	0.01209		190.22	0.12563	0.04725	0.11323	0.04415		190.22	0.16328	0.08491	0.15088	0.0818
190.4	0.08048	0.04638	0.05726	-0.00151	190.4	0.08048	0.05726	0.04638	-0.00151		190.41	0.13449	0.05135	0.11866	0.05416		190.41	0.16688	0.08374	0.15105	0.08655
190.6	0.09207	0.06484	0.0606	0.01307	190.6	0.09207	0.0606	0.06484	0.01307		190.59	0.12824	0.05698	0.11939	0.0458		190.59	0.16023	0.08897	0.15139	0.07779
190.8	0.09851	0.06125	0.07001	0.01292	190.8	0.09851	0.07001	0.06125	0.01292		190.81	0.13118	0.05795	0.11667	0.05401		190.81	0.16206	0.08883	0.14755	0.08489
191.01	0.10137	0.05691	0.0659	0.0104	191.01	0.10137	0.0659	0.05691	0.0104		191.02	0.13436	0.05821	0.1211	0.05129		191.02	0.16175	0.08561	0.14849	0.07868
191.21	0.08633	0.05611	0.05977	0.00808	191.21	0.08633	0.05977	0.05611	0.00808		191.22	0.12832	0.05357	0.11984	0.05138		191.22	0.16066	0.08591	0.15218	0.08372
191.41	0.09535	0.05246	0.07008	0.00939	191.41	0.09535	0.07008	0.05246	0.00939		191.42	0.13	0.05866	0.11336	0.04908		191.42	0.16124	0.0899	0.1446	0.08032
191.6	0.09598	0.05299	0.06529	0.00877	191.6	0.09598	0.06529	0.05299	0.00877		191.61	0.13387	0.0611	0.12294	0.05585		191.61	0.1593	0.08654	0.14837	0.08128
191.8	0.08931	0.0518	0.05612	0.0101	191.8	0.08931	0.05612	0.0518	0.0101		191.81	0.12073	0.05167	0.10787	0.04619		191.81	0.15991	0.09086	0.14706	0.08538
192.01	0.09307	0.04837	0.06661	0.01001	192.01	0.09307	0.06661	0.04837	0.01001		192.01	0.13241	0.05658	0.11989	0.05385		192.01	0.16033	0.08451	0.14781	0.08178
192.21	0.09047	0.05263	0.0581	0.00931	192.21	0.09047	0.0581	0.05263	0.00931		192.22	0.13377	0.05608	0.12196	0.04902		192.22	0.16286	0.08516	0.15104	0.07811
192.41	0.09023	0.05572	0.05875	0.00936	192.41	0.09023	0.05875	0.05572	0.00936		192.42	0.13669	0.06364	0.12404	0.05995		192.42	0.16082	0.08777	0.14817	0.08408
192.6	0.09453	0.05104	0.06717	0.01185	192.6	0.09453	0.06717	0.05104	0.01185		192.61	0.13834	0.05728	0.11854	0.05434		192.61	0.16729	0.08624	0.14749	0.08329
192.8	0.10101	0.05503	0.06149	0.01466	192.8	0.10101	0.06149	0.05503	0.01466		192.81	0.13298	0.05763	0.12134	0.05147		192.81	0.16219	0.08684	0.15054	0.08068
193	0.0883	0.05833	0.0659	0.01276	193	0.0883	0.0659	0.05833	0.01276		193.01	0.12443	0.04479	0.1086	0.04575		193.01	0.16122	0.08159	0.14539	0.08255
193.19	0.09498	0.05078	0.05991	0.00499	193.19	0.09498	0.05991	0.05078	0.00499		193.22	0.1359	0.05846	0.11739	0.04634		193.22	0.16568	0.08825	0.14717	0.07612
193.41	0.08726	0.062	0.05844	0.00979	193.41	0.08726	0.05844	0.062	0.00979		193.42	0.1206	0.04702	0.1107	0.04365		193.42	0.16014	0.08657	0.15025	0.08319
193.6	0.08799	0.05025	0.05716	0.00737	193.6	0.08799	0.05716	0.05025	0.00737		193.62	0.12129	0.05374	0.1129	0.04399		193.62	0.15641	0.08886	0.14802	0.07911
193.8	0.08658	0.05213	0.0611	0.0009021	193.8	0.08658	0.0611	0.05213	0.0009021		193.81	0.13335	0.054	0.11735	0.05671		193.81	0.16285	0.08351	0.14686	0.08622
194	0.09473	0.05201	0.06576	0.01602	194	0.09473	0.06576	0.05201	0.01602		194.01	0.12772	0.04648	0.11214	0.04646		194.01	0.1647	0.08347	0.14913	0.08345
194.19	0.08558	0.05469	0.06317	0.01061	194.19	0.08558	0.06317	0.05469	0.01061		194.21	0.13542	0.05349	0.12363	0.05553		194.21	0.16405	0.08212	0.15226	0.08416
194.41	0.09399	0.05458	0.0645	0.00603	194.41	0.09399	0.0645	0.05458	0.00603		194.42	0.12458	0.05515	0.11779	0.04783		194.42	0.15774	0.08831	0.15095	0.08099
194.6	0.08694	0.05498	0.05981	0.01205	194.6	0.08694	0.05981	0.05498	0.01205		194.62	0.12533	0.06133	0.11836	0.0571		194.62	0.15454	0.09055	0.14757	0.08631
194.81	0.0867	0.05515	0.06027	0.00981	194.81	0.0867	0.06027	0.05515	0.00981		194.81	0.12337	0.05561	0.11129	0.04867		194.81	0.15566	0.08791	0.14359	0.08097
195	0.09292	0.04845	0.06555	0.00935	195	0.09292	0.06555	0.04845	0.00935		195.01	0.13716	0.05115	0.12204	0.04968		195.01	0.16558	0.07958	0.15046	0.0781
195.19	0.08302	0.05743	0.06268	0.01189	195.19	0.08302	0.06268	0.05743	0.01189		195.21	0.12256	0.0584	0.1187	0.04442		195.21	0.15328	0.08913	0.14942	0.07514
195.41	0.09295	0.0537	0.06386	0.01278	195.41	0.09295	0.06386	0.0537	0.01278		195.41	0.13007	0.0561	0.11792	0.05155		195.41	0.15957	0.08561	0.14742	0.08105
195.61	0.09697	0.05648	0.06627	0.00674	195.61	0.09697	0.06627	0.05648	0.00674		195.62	0.13873	0.06166	0.11869	0.05312		195.62	0.16653	0.08947	0.14649	0.08092
195.8	0.09199	0.04693	0.05574	0.00441	195.8	0.09199	0.05574	0.04693	0.00441		195.82	0.1303	0.05863	0.11397	0.04949		195.82	0.16108	0.08942	0.14476	0.08027
196	0.08912	0.05693	0.05837	0.0083	196	0.08912	0.05837	0.05693	0.0083		196.01	0.14005	0.06121	0.11984	0.05351		196.01	0.1668	0.08796	0.14659	0.08026
196.2	0.09413	0.0482	0.06415	0.00873	196.2	0.09413	0.06415	0.0482	0.00873		196.21	0.12873	0.05519	0.11627	0.05346		196.21	0.15831	0.08478	0.14585	0.08304
196.39	0.08235	0.05792	0.05408	0.01351	196.39	0.08235	0.05408	0.05792	0.01351		196.41	0.12415	0.05454	0.10701	0.04633		196.41	0.16049	0.09088	0.14334	0.08267
196.59	0.08226	0.04404	0.05349	-0.00303	196.59	0.08226	0.05349	0.04404	-0.00303		196.62	0.13482	0.06152	0.12309	0.05753		196.62	0.16068	0.08739	0.14896	0.08339
196.8	0.08991	0.06018	0.06405	0.00725	196.8	0.08991	0.06405	0.06018	0.00725		196.82	0.12855	0.05017	0.11099	0.04578		196.82	0.16645	0.08808	0.14889	0.08368
197	0.08935	0.05126	0.05766	0.01338	197	0.08935	0.05766	0.05126	0.01338		197.02	0.1239	0.0497	0.10667	0.04911		197.02	0.16116	0.08696	0.14392	0.08636
197.2	0.0927	0.05445	0.06442	0.01142	197.2	0.0927	0.06442	0.05445	0.01142		197.21	0.12783	0.05567	0.11435	0.05032		197.21	0.1605	0.08835	0.14702	0.083
197.39	0.08887	0.05008	0.06225	0.00909	197.39	0.08887	0.06225	0.05008	0.00909		197.41	0.13091	0.05931	0.11506	0.0502		197.41	0.16236	0.09077	0.14651	0.08165
197.59	0.08983	0.05375	0.05662	0.00704	197.59	0.08983	0.05662	0.05375	0.00704		197.61	0.12668	0.058	0.11529	0.05132		197.61	0.16006	0.09139	0.14867	0.0847
197.81	0.09092	0.05537	0.06817	0.01756	197.81	0.09092	0.06817	0.05537	0.01756		197.8	0.13371	0.06293	0.11966	0.0593		197.8	0.16139	0.09062	0.14734	0.08698
198.01	0.08687	0.05255	0.05293	0.00462	198.01	0.08687	0.05293	0.05255	0.00462		198.02	0.12068	0.05562	0.11286	0.04585		198.02	0.15504	0.08998	0.14722	0.0802
198.2	0.0863	0.05666	0.05503	0.00819	198.2	0.0863	0.05503	0.05666	0.00819		198.21	0.12926	0.06099	0.11003	0.05593		198.21	0.16015	0.0919	0.14093	0.08683
198.4	0.09016	0.05507	0.06616	0.00315	198.4	0.09016	0.06616	0.05507	0.00315		198.41	0.12656	0.05538	0.11421	0.05161		198.41	0.15666	0.08549	0.14432	0.08171
198.6	0.08898	0.06097	0.06022	0.00658	198.6	0.08898	0.06022	0.06097	0.00658		198.61	0.12532	0.06148	0.11327	0.04691		198.61	0.15511	0.09126	0.14306	0.0767
198.81	0.09211	0.05233	0.06201	0.00297	198.81	0.09211	0.06201	0.05233	0.00297		198.82	0.1244	0.05162	0.11311	0.04793		198.82	0.16079	0.08802	0.1495	0.08432
199.01	0.08883	0.04866	0.05735	0.00189	199.01	0.08883	0.05735	0.04866	0.00189		199.02	0.12983	0.06037	0.11833	0.05608		199.02	0.15791	0.08845	0.14641	0.08416
199.21	0.09093	0.06098	0.05991	0.01198	199.21	0.09093	0.05991	0.06098	0.01198		199.21	0.12394	0.05338	0.11136	0.04867		199.21	0.15817	0.08761	0.14558	0.0829
199.4	0.08795	0.05164	0.05863	0.01285	199.4	0.08795	0.05863	0.05164	0.01285		199.41	0.12782	0.06336	0.12164	0.05735		199.41	0.1527	0.08824	0.14652	0.08224
199.6	0.09671	0.04829	0.06177	0.0043	199.6	0.09671	0.06177	0.04829	0.0043		199.61	0.13886	0.06584	0.12417	0.06117		199.61	0.16191	0.0889	0.14723	0.08423
199.81	0.09361	0.06093	0.06026	0.01109	199.81	0.09361	0.06026	0.06093	0.01109		199.81	0.1264	0.06023	0.11963	0.04942		199.81	0.15819	0.09203	0.15142	0.08122
200.01	0.09266	0.05172	0.06176	0.00635	200.01	0.09266	0.06176	0.05172	0.00635		200.02	0.13303	0.05695	0.12047	0.05362		200.02	0.16131	0.08525	0.14876	0.08192
200.2	0.09831	0.05802	0.06838	0.01615	200.2	0.09831	0.06838	0.05802	0.01615		200.22	0.12443	0.0559	0.11501	0.04924		200.22	0.15717	0.08865	0.14776	0.08199
200.4	0.0882	0.05654	0.06008	0.00771	200.4	0.0882	0.06008	0.05654	0.00771		200.41	0.11911	0.05172	0.10925	0.04741		200.41	0.15392	0.08653	0.14406	0.08223
200.6	0.09567	0.05683	0.0667	0.01224	200.6	0.09567	0.0667	0.05683	0.01224		200.61	0.12888	0.06272	0.12135	0.05092		200.61	0.15595	0.08979	0.14842	0.07798
200.79	0.08774	0.04454	0.062	0.00725	200.79	0.08774	0.062	0.04454	0.00725		200.81	0.12902	0.05414	0.11318	0.04952		200.81	0.16042	0.08554	0.14458	0.08092
201.01	0.09293	0.05929	0.05824	0.01249	201.01	0.09293	0.05824	0.05929	0.01249		201.02	0.13017	0.05779	0.11679	0.05165		201.02	0.15827	0.0859	0.14489	0.07976
201.21	0.09121	0.0502	0.06206	0.00453	201.21	0.09121	0.06206	0.0502	0.00453		201.22	0.124	0.04691	0.11364	0.04659		201.22	0.15891	0.08182	0.14854	0.08149
201.4	0.09258	0.05232	0.05927	0.01256	201.4	0.09258	0.05927	0.05232	0.01256		201.4	0.12844	0.05832	0.1139	0.04521		201.4	0.15647	0.08635	0.14192	0.07323
201.6	0.08235	0.05748	0.05548	0.00446	201.6	0.08235	0.05548	0.05748	0.00446		201.61	0.12339	0.04651	0.11394	0.04422		201.61	0.15856	0.08168	0.14911	0.07939
201.8	0.09689	0.05498	0.06411	0.01155	201.8	0.09689	0.06411	0.05498	0.01155		201.81	0.13506	0.05762	0.11776	0.05136		201.81	0.1621	0.08467	0.1448	0.07841
201.99	0.09442	0.0565	0.06769	0.01617	201.99	0.09442	0.06769	0.0565	0.01617		202.01	0.12395	0.05179	0.12031	0.04881		202.01	0.15363	0.08148	0.15	0.0785
202.21	0.08772	0.05261	0.05863	0.01349	202.21	0.08772	0.05863	0.05261	0.01349		202.22	0.12702	0.05576	0.11717	0.04975		202.22	0.15411	0.08286	0.14426	0.07684
202.41	0.09101	0.0529	0.06858	0.00822	202.41	0.09101	0.06858	0.0529	0.00822		202.4	0.13085	0.05815	0.1132	0.05461		202.4	0.16109	0.0884	0.14344	0.08485
202.6	0.08794	0.06422	0.05881	0.01588	202.6	0.08794	0.05881	0.06422	0.01588		202.62	0.12384	0.05223	0.11179	0.04499		202.62	0.15839	0.08679	0.14635	0.07955
202.79	0.09028	0.0575	0.06175	0.01195	202.79	0.09028	0.06175	0.0575	0.01195		202.81	0.12797	0.05504	0.11601	0.05796		202.81	0.15557	0.08264	0.14361	0.08556
203	0.09049	0.04825	0.06592	0.00683	203	0.09049	0.06592	0.04825	0.00683		203	0.12662	0.05187	0.10766	0.048		203	0.15706	0.08232	0.13811	0.07845
203.19	0.08693	0.05937	0.06165	0.01265	203.19	0.08693	0.06165	0.05937	0.01265		203.21	0.11937	0.05154	0.10696	0.04289		203.21	0.15507	0.08724	0.14266	0.07859
203.39	0.09334	0.05227	0.06084	0.01034	203.39	0.09334	0.06084	0.05227	0.01034		203.42	0.13043	0.06208	0.1195	0.05411		203.42	0.15529	0.08694	0.14436	0.07897
203.6	0.09383	0.04771	0.05758	0.00326	203.6	0.09383	0.05758	0.04771	0.00326		203.6	0.12761	0.04535	0.10917	0.04269		203.6	0.16229	0.08003	0.14385	0.07737
203.8	0.0885	0.0621	0.06213	0.01239	203.8	0.0885	0.06213	0.0621	0.01239		203.82	0.1273	0.05434	0.11578	0.04446		203.82	0.15778	0.08483	0.14626	0.07495
204	0.0878	0.05348	0.06264	0.008	204	0.0878	0.06264	0.05348	0.008		204.01	0.12604	0.04833	0.11019	0.05557		204.01	0.15643	0.07873	0.14058	0.08596
204.2	0.09168	0.05438	0.06023	0.00827	204.2	0.09168	0.06023	0.05438	0.00827		204.21	0.12871	0.05439	0.11235	0.04394		204.21	0.15968	0.08537	0.14332	0.07491
204.41	0.08669	0.05499	0.06105	0.0101	204.41	0.08669	0.06105	0.05499	0.0101		204.42	0.12324	0.05085	0.11011	0.05063		204.42	0.15335	0.08096	0.14021	0.08074
204.61	0.09305	0.05418	0.06935	0.01197	204.61	0.09305	0.06935	0.05418	0.01197		204.62	0.13136	0.05659	0.11584	0.05355		204.62	0.15838	0.08362	0.14285	0.08056
204.8	0.09186	0.04744	0.06166	0.00833	204.8	0.09186	0.06166	0.04744	0.00833		204.82	0.13142	0.0624	0.11855	0.05378		204.82	0.15568	0.08667	0.14281	0.07804
205	0.08884	0.05592	0.05747	0.01002	205	0.08884	0.05747	0.05592	0.01002		205.01	0.12217	0.05536	0.1137	0.04556		205.01	0.15422	0.08742	0.14575	0.07761
205.2	0.08599	0.04531	0.06168	0.00193	205.2	0.08599	0.06168	0.04531	0.00193		205.21	0.1319	0.05157	0.11436	0.04936		205.21	0.16152	0.0812	0.14399	0.07898
205.41	0.08637	0.05544	0.06148	0.01101	205.41	0.08637	0.06148	0.05544	0.01101		205.41	0.12534	0.05741	0.11351	0.05251		205.41	0.1561	0.08817	0.14427	0.08328
205.61	0.0933	0.05387	0.06152	0.01006	205.61	0.0933	0.06152	0.05387	0.01006		205.62	0.12724	0.0608	0.11317	0.05128		205.62	0.15435	0.08791	0.14028	0.07839
205.81	0.08904	0.05424	0.05856	0.01021	205.81	0.08904	0.05856	0.05424	0.01021		205.82	0.13561	0.05349	0.11519	0.05345		205.82	0.1605	0.07839	0.14009	0.07834
206	0.08413	0.05357	0.058	0.01027	206	0.08413	0.058	0.05357	0.01027		206.02	0.12456	0.04909	0.11174	0.0468		206.02	0.15645	0.08098	0.14363	0.07869
206.2	0.08447	0.04816	0.05996	0.00903	206.2	0.08447	0.05996	0.04816	0.00903		206.21	0.12371	0.0558	0.11545	0.05523		206.21	0.15204	0.08414	0.14379	0.08357
206.39	0.09296	0.05186	0.05825	0.00771	206.39	0.09296	0.05825	0.05186	0.00771		206.41	0.13466	0.05818	0.11512	0.05785		206.41	0.15804	0.08157	0.1385	0.08123
206.61	0.09189	0.06241	0.0595	0.011	206.61	0.09189	0.0595	0.06241	0.011		206.62	0.12565	0.05509	0.10484	0.04613		206.62	0.15764	0.08708	0.13683	0.07812
206.81	0.08666	0.04758	0.05998	0.0033	206.81	0.08666	0.05998	0.04758	0.0033		206.82	0.13157	0.06331	0.11565	0.05739		206.82	0.15356	0.08531	0.13764	0.07938
207	0.09024	0.0447	0.06173	0.01097	207	0.09024	0.06173	0.0447	0.01097		207.02	0.12935	0.05357	0.11079	0.04856		207.02	0.15906	0.08329	0.1405	0.07827
207.2	0.08552	0.05825	0.05458	0.00999	207.2	0.08552	0.05458	0.05825	0.00999		207.21	0.11982	0.05145	0.10752	0.04341		207.21	0.15397	0.0856	0.14167	0.07756
207.4	0.08835	0.05327	0.05934	0.00783	207.4	0.08835	0.05934	0.05327	0.00783		207.41	0.12627	0.0541	0.10939	0.04652		207.41	0.15696	0.08479	0.14008	0.07721
207.59	0.09739	0.05191	0.0616	0.00851	207.59	0.09739	0.0616	0.05191	0.00851		207.61	0.13355	0.06199	0.11646	0.05482		207.61	0.15582	0.08428	0.13874	0.0771
207.81	0.09007	0.0562	0.05613	0.00601	207.81	0.09007	0.05613	0.0562	0.00601		207.82	0.12623	0.05434	0.11367	0.04811		207.82	0.15729	0.08541	0.14473	0.07918
208	0.09955	0.05379	0.06647	0.0058	208	0.09955	0.06647	0.05379	0.0058		208.02	0.13185	0.05911	0.11791	0.05723		208.02	0.1568	0.08407	0.14287	0.08219
208.2	0.09468	0.05568	0.06285	0.00994	208.2	0.09468	0.06285	0.05568	0.00994		208.21	0.13111	0.06144	0.11743	0.05618		208.21	0.15457	0.08491	0.14089	0.07964
208.4	0.08322	0.0518	0.05502	0.00491	208.4	0.08322	0.05502	0.0518	0.00491		208.41	0.12339	0.06135	0.11044	0.047		208.41	0.1552	0.09316	0.14224	0.07881
208.6	0.09353	0.04792	0.061	0.0022	208.6	0.09353	0.061	0.04792	0.0022		208.61	0.12476	0.05477	0.11538	0.05622		208.61	0.15001	0.08003	0.14063	0.08148
208.79	0.08893	0.05171	0.06658	0.00887	208.79	0.08893	0.06658	0.05171	0.00887		208.81	0.12732	0.06073	0.11344	0.04889		208.81	0.15637	0.08978	0.14249	0.07794
208.99	0.08606	0.05526	0.06338	0.00608	208.99	0.08606	0.06338	0.05526	0.00608		209.02	0.12148	0.05474	0.11267	0.04871		209.02	0.15201	0.08526	0.1432	0.07924
209.21	0.09185	0.04762	0.06181	0.0025	209.21	0.09185	0.06181	0.04762	0.0025		209.22	0.12541	0.06024	0.11485	0.04976		209.22	0.15469	0.08953	0.14414	0.07905
209.4	0.08698	0.05267	0.05671	0.01009	209.4	0.08698	0.05671	0.05267	0.01009		209.41	0.1241	0.05167	0.10663	0.04693		209.41	0.15751	0.08509	0.14005	0.08035
209.6	0.08891	0.0561	0.05695	0.01186	209.6	0.08891	0.05695	0.0561	0.01186		209.61	0.12648	0.06451	0.11575	0.05773		209.61	0.15234	0.09038	0.14161	0.0836
209.8	0.09402	0.05335	0.06655	0.00894	209.8	0.09402	0.06655	0.05335	0.00894		209.81	0.13176	0.06741	0.11526	0.05498		209.81	0.15444	0.0901	0.13794	0.07766
209.99	0.09641	0.0583	0.06363	0.01323	209.99	0.09641	0.06363	0.0583	0.01323		210	0.127	0.05637	0.11647	0.04895		210	0.15825	0.08762	0.14772	0.0802
210.21	0.08884	0.04575	0.06045	0.00101	210.21	0.08884	0.06045	0.04575	0.00101		210.22	0.12998	0.06114	0.11853	0.06182		210.22	0.153	0.08416	0.14155	0.08485
210.4	0.09764	0.0556	0.06548	0.00844	210.4	0.09764	0.06548	0.0556	0.00844		210.42	0.13417	0.05923	0.11467	0.05561		210.42	0.15913	0.0842	0.13963	0.08057
210.6	0.09377	0.05721	0.05877	0.01787	210.6	0.09377	0.05877	0.05721	0.01787		210.61	0.12011	0.05124	0.10916	0.04678		210.61	0.15407	0.08521	0.14313	0.08075
210.8	0.09426	0.05293	0.06127	0.00672	210.8	0.09426	0.06127	0.05293	0.00672		210.81	0.13005	0.05624	0.11564	0.05053		210.81	0.15728	0.08347	0.14286	0.07776
211.01	0.08885	0.0532	0.05918	0.01281	211.01	0.08885	0.05918	0.0532	0.01281		211	0.12685	0.05967	0.11334	0.05237		211	0.15559	0.08842	0.14208	0.08111
211.21	0.08662	0.05786	0.05549	0.01063	211.21	0.08662	0.05549	0.05786	0.01063		211.22	0.12423	0.05618	0.11204	0.04725		211.22	0.1546	0.08656	0.14242	0.07763
211.41	0.08711	0.05048	0.06622	0.00914	211.41	0.08711	0.06622	0.05048	0.00914		211.42	0.12826	0.0591	0.1189	0.05592		211.42	0.15528	0.08612	0.14591	0.08294
211.6	0.0959	0.05058	0.06191	0.01264	211.6	0.0959	0.06191	0.05058	0.01264		211.61	0.13034	0.05293	0.11086	0.04337		211.61	0.16121	0.0838	0.14173	0.07424
211.8	0.08614	0.05404	0.05517	0.00706	211.8	0.08614	0.05517	0.05404	0.00706		211.81	0.13016	0.06258	0.116	0.05501		211.81	0.15488	0.0873	0.14072	0.07973
212	0.09012	0.04889	0.06423	0.00471	212	0.09012	0.06423	0.04889	0.00471		212.01	0.12818	0.06063	0.11816	0.0529		212.01	0.15403	0.08649	0.14402	0.07876
212.21	0.08927	0.05045	0.05467	0.00753	212.21	0.08927	0.05467	0.05045	0.00753		212.22	0.12317	0.0536	0.10972	0.04468		212.22	0.15539	0.08582	0.14194	0.0769
212.41	0.0867	0.05003	0.05745	0.0074	212.41	0.0867	0.05745	0.05003	0.0074		212.42	0.12543	0.05855	0.11598	0.05809		212.42	0.15174	0.08487	0.1423	0.08441
212.6	0.09465	0.04967	0.06345	0.00964	212.6	0.09465	0.06345	0.04967	0.00964		212.62	0.12084	0.05221	0.11122	0.05384		212.62	0.15247	0.08384	0.14285	0.08547
212.8	0.0903	0.05258	0.05583	0.01028	212.8	0.0903	0.05583	0.05258	0.01028		212.81	0.12203	0.05145	0.10933	0.04505		212.81	0.15115	0.08058	0.13846	0.07418
213	0.09156	0.05133	0.05779	0.01398	213	0.09156	0.05779	0.05133	0.01398		213.01	0.11963	0.05236	0.11215	0.04751		213.01	0.15089	0.08362	0.14341	0.07877
213.19	0.08956	0.05391	0.06359	0.0093	213.19	0.08956	0.06359	0.05391	0.0093		213.2	0.12727	0.05148	0.11253	0.05042		213.2	0.15606	0.08027	0.14132	0.07921
213.39	0.08944	0.05425	0.06277	0.00901	213.39	0.08944	0.06277	0.05425	0.00901		213.42	0.12509	0.05916	0.11542	0.05448		213.42	0.15337	0.08745	0.14371	0.08276
213.61	0.08787	0.05098	0.06177	0.00847	213.61	0.08787	0.06177	0.05098	0.00847		213.62	0.12027	0.05416	0.11071	0.04529		213.62	0.15268	0.08657	0.14312	0.0777
213.8	0.09243	0.05231	0.06759	0.01453	213.8	0.09243	0.06759	0.05231	0.01453		213.81	0.13181	0.05437	0.12161	0.05513		213.81	0.15615	0.07872	0.14595	0.07948
214	0.08548	0.0543	0.05506	0.01005	214	0.08548	0.05506	0.0543	0.01005		214.01	0.12012	0.04966	0.11142	0.05004		214.01	0.15159	0.08113	0.14289	0.08151
214.2	0.08836	0.05692	0.05416	0.01413	214.2	0.08836	0.05416	0.05692	0.01413		214.21	0.1225	0.05565	0.11077	0.04544		214.21	0.15364	0.08681	0.14192	0.07659
214.39	0.09368	0.05455	0.06759	0.01127	214.39	0.09368	0.06759	0.05455	0.01127		214.41	0.12751	0.05071	0.11951	0.04668		214.41	0.15661	0.07983	0.14862	0.07579
214.61	0.08854	0.0577	0.05501	0.00961	214.61	0.08854	0.05501	0.0577	0.00961		214.62	0.12681	0.05806	0.11293	0.04978		214.62	0.15634	0.08761	0.14247	0.07932
214.81	0.09115	0.04884	0.067	0.00694	214.81	0.09115	0.067	0.04884	0.00694		214.82	0.1219	0.04795	0.11048	0.04765		214.82	0.15149	0.07755	0.14007	0.07724
215	0.08805	0.04838	0.05507	0.00112	215	0.08805	0.05507	0.04838	0.00112		215.01	0.13069	0.06184	0.10803	0.05541		215.01	0.15472	0.08587	0.13206	0.07944
215.2	0.08908	0.0518	0.05927	0.00965	215.2	0.08908	0.05927	0.0518	0.00965		215.21	0.11141	0.04321	0.10172	0.03988		215.21	0.14845	0.08026	0.13876	0.07691
215.41	0.094	0.05446	0.06038	0.00674	215.41	0.094	0.06038	0.05446	0.00674		215.41	0.13113	0.05733	0.11045	0.05461		215.41	0.15804	0.08425	0.13736	0.08153
215.59	0.08559	0.04601	0.062	0.01131	215.59	0.08559	0.062	0.04601	0.01131		215.62	0.12511	0.05536	0.10945	0.04863		215.62	0.15489	0.08515	0.13922	0.0784
215.8	0.08067	0.04785	0.05057	-0.00268	215.8	0.08067	0.05057	0.04785	-0.00268		215.82	0.12188	0.05759	0.10509	0.05147		215.82	0.15296	0.08868	0.13617	0.08256
216	0.08757	0.05062	0.06049	0.01147	216	0.08757	0.06049	0.05062	0.01147		216.02	0.12742	0.05284	0.11321	0.04178		216.02	0.15654	0.08197	0.14233	0.0709
216.2	0.09038	0.05619	0.05804	0.00861	216.2	0.09038	0.05804	0.05619	0.00861		216.21	0.12413	0.05843	0.11125	0.04881		216.21	0.15323	0.08754	0.14036	0.07792
216.4	0.08705	0.04976	0.05569	0.01385	216.4	0.08705	0.05569	0.04976	0.01385		216.41	0.12287	0.05642	0.11167	0.05089		216.41	0.15222	0.08578	0.14103	0.08024
216.61	0.08838	0.05263	0.06491	0.00761	216.61	0.08838	0.06491	0.05263	0.00761		216.61	0.13082	0.06033	0.11807	0.05365		216.61	0.15675	0.08626	0.14399	0.07958
216.81	0.08294	0.05131	0.05442	0.00721	216.81	0.08294	0.05442	0.05131	0.00721		216.82	0.12118	0.05841	0.1135	0.04637		216.82	0.14832	0.08555	0.14064	0.07351
217	0.09028	0.05673	0.05928	0.01175	217	0.09028	0.05928	0.05673	0.01175		217.02	0.11383	0.05183	0.10384	0.04714		217.02	0.1499	0.08791	0.13991	0.08321
217.2	0.08784	0.04576	0.0583	0.00336	217.2	0.08784	0.0583	0.04576	0.00336		217.21	0.12335	0.05638	0.11169	0.04855		217.21	0.1507	0.08374	0.13904	0.0759
217.4	0.08466	0.05811	0.0576	0.01256	217.4	0.08466	0.0576	0.05811	0.01256		217.41	0.12378	0.05512	0.10969	0.04754		217.41	0.15504	0.08638	0.14094	0.07879
217.59	0.08935	0.05093	0.058	0.00872	217.59	0.08935	0.058	0.05093	0.00872		217.61	0.12408	0.05533	0.11105	0.0503		217.61	0.15107	0.08233	0.13804	0.07729
217.81	0.08889	0.04919	0.05899	0.00637	217.81	0.08889	0.05899	0.04919	0.00637		217.82	0.12481	0.05447	0.11025	0.04785		217.82	0.15376	0.08343	0.1392	0.07681
218.01	0.07949	0.05537	0.05394	0.00884	218.01	0.07949	0.05394	0.05537	0.00884		218.02	0.1148	0.05294	0.1099	0.05032		218.02	0.14594	0.08409	0.14104	0.08146
218.2	0.09298	0.05716	0.06081	0.0115	218.2	0.09298	0.06081	0.05716	0.0115		218.22	0.12353	0.06429	0.1124	0.05169		218.22	0.15054	0.09131	0.13941	0.07871
218.4	0.09733	0.05586	0.06174	0.0126	218.4	0.09733	0.06174	0.05586	0.0126		218.41	0.1271	0.05779	0.10968	0.04554		218.41	0.15419	0.08488	0.13677	0.07263
218.6	0.08295	0.05504	0.04988	0.00588	218.6	0.08295	0.04988	0.05504	0.00588		218.61	0.11546	0.05095	0.10208	0.0428		218.61	0.14994	0.08544	0.13656	0.07729
218.81	0.08474	0.04488	0.0582	0.00273	218.81	0.08474	0.0582	0.04488	0.00273		218.81	0.12881	0.06195	0.11741	0.05194		218.81	0.15363	0.08677	0.14223	0.07676
218.99	0.08965	0.05588	0.06376	0.01488	218.99	0.08965	0.06376	0.05588	0.01488		219.02	0.12063	0.04958	0.10932	0.04757		219.02	0.15295	0.0819	0.14164	0.0799
219.21	0.07964	0.05073	0.04819	0.01177	219.21	0.07964	0.04819	0.05073	0.01177		219.2	0.1295	0.07114	0.11347	0.05728		219.2	0.15334	0.09498	0.13731	0.08112
219.4	0.09096	0.04707	0.05642	0.00682	219.4	0.09096	0.05642	0.04707	0.00682		219.42	0.12111	0.05002	0.10862	0.0466		219.42	0.15064	0.07955	0.13815	0.07614
219.6	0.0918	0.05226	0.06082	0.00967	219.6	0.0918	0.06082	0.05226	0.00967		219.61	0.12453	0.05562	0.11237	0.05373		219.61	0.15155	0.08265	0.1394	0.08076
219.8	0.08495	0.05643	0.06382	0.01221	219.8	0.08495	0.06382	0.05643	0.01221		219.81	0.1222	0.05033	0.10914	0.04526		219.81	0.15396	0.0821	0.14091	0.07702
219.99	0.09073	0.05015	0.06056	0.00303	219.99	0.09073	0.06056	0.05015	0.00303		220.01	0.12736	0.05973	0.11148	0.05672		220.01	0.15419	0.08656	0.13831	0.08356
220.21	0.08296	0.0511	0.05858	0.01055	220.21	0.08296	0.05858	0.0511	0.01055		220.22	0.11989	0.049	0.10878	0.04012		220.22	0.15386	0.08297	0.14275	0.07409
220.41	0.08005	0.04888	0.05664	0.00485	220.41	0.08005	0.05664	0.04888	0.00485		220.42	0.1285	0.05906	0.10976	0.05037		220.42	0.15629	0.08686	0.13755	0.07817
220.6	0.08273	0.05473	0.06259	0.01191	220.6	0.08273	0.06259	0.05473	0.01191		220.59	0.13268	0.06583	0.12047	0.05853		220.59	0.15228	0.08544	0.14007	0.07813
220.8	0.09377	0.06233	0.0632	0.01446	220.8	0.09377	0.0632	0.06233	0.01446		220.81	0.11717	0.05274	0.10916	0.04667		220.81	0.15007	0.08564	0.14207	0.07957
221.01	0.0808	0.0497	0.05268	0.00617	221.01	0.0808	0.05268	0.0497	0.00617		221.01	0.11857	0.04981	0.10465	0.04295		221.01	0.15136	0.0826	0.13744	0.07573
221.19	0.09449	0.05333	0.06413	0.01244	221.19	0.09449	0.06413	0.05333	0.01244		221.2	0.12664	0.0581	0.11683	0.06173		221.2	0.14851	0.07998	0.13871	0.08361
221.41	0.08718	0.05782	0.05536	0.01384	221.41	0.08718	0.05536	0.05782	0.01384		221.42	0.11912	0.0466	0.09762	0.04303		221.42	0.15391	0.08139	0.13241	0.07782
221.6	0.09844	0.05641	0.06464	0.00804	221.6	0.09844	0.06464	0.05641	0.00804		221.64	0.12698	0.05833	0.11435	0.05825		221.64	0.15208	0.08344	0.13946	0.08335
221.8	0.0899	0.05499	0.06216	0.01441	221.8	0.0899	0.06216	0.05499	0.01441		221.81	0.12786	0.05225	0.11404	0.05273		221.81	0.15465	0.07904	0.14082	0.07951
221.99	0.08683	0.05767	0.06173	0.00619	221.99	0.08683	0.06173	0.05767	0.00619		222.01	0.11575	0.05235	0.11018	0.0516		222.01	0.14853	0.08514	0.14296	0.08438
222.21	0.08426	0.0522	0.0619	0.00562	222.21	0.08426	0.0619	0.0522	0.00562		222.2	0.12598	0.05406	0.11519	0.05598		222.2	0.15209	0.08018	0.1413	0.0821
222.39	0.09257	0.05884	0.06542	0.0175	222.39	0.09257	0.06542	0.05884	0.0175		222.4	0.13397	0.06349	0.11889	0.05827		222.4	0.15483	0.08436	0.13975	0.07914
222.61	0.07726	0.05255	0.05804	0.00808	222.61	0.07726	0.05804	0.05255	0.00808		222.62	0.12132	0.05008	0.10862	0.04381		222.62	0.15377	0.08253	0.14106	0.07625
222.8	0.09018	0.05204	0.05491	0.00973	222.8	0.09018	0.05491	0.05204	0.00973		222.81	0.13019	0.06132	0.12089	0.05757		222.81	0.15196	0.08309	0.14265	0.07933
223	0.08734	0.05438	0.06024	0.00697	223	0.08734	0.06024	0.05438	0.00697		222.99	0.11801	0.05088	0.10069	0.03979		222.99	0.15253	0.0854	0.13521	0.07431
223.21	0.08749	0.05479	0.04599	0.00915	223.21	0.08749	0.04599	0.05479	0.00915		223.21	0.11158	0.04935	0.10654	0.04159		223.21	0.14695	0.08472	0.14191	0.07696
223.41	0.08886	0.05353	0.06749	0.00942	223.41	0.08886	0.06749	0.05353	0.00942		223.42	0.12513	0.05958	0.10869	0.05357		223.42	0.15238	0.08683	0.13593	0.08082
223.61	0.08754	0.06064	0.05368	0.01175	223.61	0.08754	0.05368	0.06064	0.01175		223.62	0.12185	0.05595	0.11132	0.0485		223.62	0.15129	0.0854	0.14076	0.07794
223.81	0.08614	0.05841	0.06216	0.0049	223.81	0.08614	0.06216	0.05841	0.0049		223.82	0.11826	0.04446	0.1053	0.04492		223.82	0.15238	0.07859	0.13943	0.07905
224	0.08789	0.05003	0.0576	0.00634	224	0.08789	0.0576	0.05003	0.00634		224.01	0.1195	0.05001	0.11398	0.04779		224.01	0.14744	0.07795	0.14192	0.07573
224.2	0.08862	0.05585	0.05895	0.01254	224.2	0.08862	0.05895	0.05585	0.01254		224.21	0.12441	0.05176	0.11022	0.05006		224.21	0.15435	0.08171	0.14017	0.08
224.41	0.085	0.05555	0.05386	0.00821	224.41	0.085	0.05386	0.05555	0.00821		224.41	0.13086	0.06299	0.11774	0.06267		224.41	0.1512	0.08332	0.13807	0.083
224.61	0.09582	0.05151	0.06124	0.00991	224.61	0.09582	0.06124	0.05151	0.00991		224.62	0.12276	0.05264	0.11109	0.04644		224.62	0.15266	0.08255	0.14099	0.07635
224.8	0.08749	0.05205	0.05663	0.00878	224.8	0.08749	0.05663	0.05205	0.00878		224.82	0.11901	0.0482	0.10762	0.04055		224.82	0.15032	0.07952	0.13893	0.07186
225.01	0.0872	0.05639	0.06864	0.01543	225.01	0.0872	0.06864	0.05639	0.01543		225.01	0.11934	0.05051	0.10709	0.04782		225.01	0.15152	0.08269	0.13927	0.07999
225.2	0.09969	0.05867	0.06672	0.01421	225.2	0.09969	0.06672	0.05867	0.01421		225.21	0.13022	0.05632	0.11094	0.05352		225.21	0.1543	0.0804	0.13502	0.07761
225.4	0.08358	0.05809	0.05156	0.00862	225.4	0.08358	0.05156	0.05809	0.00862		225.41	0.12033	0.0521	0.10946	0.03991		225.41	0.1502	0.08198	0.13933	0.06978
225.59	0.08747	0.05927	0.06079	0.01804	225.59	0.08747	0.06079	0.05927	0.01804		225.62	0.13136	0.05731	0.1144	0.05642		225.62	0.15291	0.07887	0.13595	0.07798
225.81	0.0892	0.05044	0.06149	0.00931	225.81	0.0892	0.06149	0.05044	0.00931		225.8	0.11973	0.05604	0.10513	0.04775		225.8	0.14945	0.08577	0.13485	0.07747
226.01	0.08348	0.05501	0.05123	0.00819	226.01	0.08348	0.05123	0.05501	0.00819		226.02	0.11809	0.04995	0.10733	0.05142		226.02	0.14949	0.08135	0.13873	0.08282
226.2	0.08757	0.0594	0.05865	0.0131	226.2	0.08757	0.05865	0.0594	0.0131		226.21	0.1256	0.05848	0.11218	0.05324		226.21	0.14801	0.08089	0.13459	0.07565
226.4	0.09216	0.05203	0.06163	0.0107	226.4	0.09216	0.06163	0.05203	0.0107		226.41	0.12969	0.05343	0.10915	0.05524		226.41	0.1529	0.07666	0.13237	0.07846
226.61	0.0847	0.05497	0.05923	0.01279	226.61	0.0847	0.05923	0.05497	0.01279		226.61	0.11062	0.05078	0.1004	0.03762		226.61	0.14416	0.08434	0.13395	0.07117
226.79	0.09095	0.05484	0.06005	0.01033	226.79	0.09095	0.06005	0.05484	0.01033		226.82	0.12063	0.0489	0.10676	0.05318		226.82	0.14918	0.07745	0.13531	0.08173
227.01	0.0944	0.05138	0.0534	0.01093	227.01	0.0944	0.0534	0.05138	0.01093		227.02	0.11653	0.055	0.10473	0.04521		227.02	0.14582	0.0843	0.13403	0.0745
227.2	0.08302	0.05023	0.05305	0.00967	227.2	0.08302	0.05305	0.05023	0.00967		227.21	0.12295	0.05104	0.10546	0.03927		227.21	0.15311	0.08121	0.13562	0.06944
227.4	0.09078	0.061	0.06783	0.00615	227.4	0.09078	0.06783	0.061	0.00615		227.41	0.12837	0.0648	0.11513	0.05892		227.41	0.15012	0.08656	0.13688	0.08067
227.6	0.09527	0.05338	0.05807	0.01026	227.6	0.09527	0.05807	0.05338	0.01026		227.61	0.1175	0.05333	0.10604	0.04824		227.61	0.14867	0.08451	0.13722	0.07942
227.81	0.08421	0.0547	0.05771	0.00924	227.81	0.08421	0.05771	0.0547	0.00924		227.81	0.11823	0.05629	0.10896	0.05883		227.81	0.14508	0.08315	0.13582	0.08568
227.99	0.09119	0.05006	0.05943	0.00474	227.99	0.09119	0.05943	0.05006	0.00474		228.02	0.1296	0.06253	0.10905	0.05262		228.02	0.15349	0.08643	0.13294	0.07651
228.2	0.09336	0.05611	0.06257	0.01234	228.2	0.09336	0.06257	0.05611	0.01234		228.2	0.11603	0.05197	0.10614	0.04936		228.2	0.14635	0.0823	0.13646	0.07969
228.4	0.08642	0.059	0.05398	0.00706	228.4	0.08642	0.05398	0.059	0.00706		228.42	0.11944	0.04944	0.10537	0.05087		228.42	0.15081	0.08082	0.13674	0.08224
228.6	0.09824	0.05733	0.06205	0.0097	228.6	0.09824	0.06205	0.05733	0.0097		228.61	0.13228	0.0597	0.10788	0.05956		228.61	0.15637	0.0838	0.13197	0.08366
228.81	0.08824	0.05714	0.06014	0.01181	228.81	0.08824	0.06014	0.05714	0.01181		228.81	0.11001	0.04378	0.09827	0.03698		228.81	0.14704	0.08082	0.1353	0.07402
229.01	0.08619	0.05305	0.0605	0.00816	229.01	0.08619	0.0605	0.05305	0.00816		229.02	0.12214	0.05737	0.10798	0.05269		229.02	0.14952	0.08475	0.13536	0.08006
229.21	0.09546	0.05299	0.05736	0.0089	229.21	0.09546	0.05736	0.05299	0.0089		229.22	0.12744	0.05867	0.10899	0.05133		229.22	0.15345	0.08468	0.135	0.07734
229.41	0.08435	0.05807	0.05438	0.00813	229.41	0.08435	0.05438	0.05807	0.00813		229.42	0.11503	0.05448	0.10728	0.04995		229.42	0.14557	0.08502	0.13782	0.08049
229.6	0.08905	0.05177	0.06141	0.0119	229.6	0.08905	0.06141	0.05177	0.0119		229.61	0.12145	0.05543	0.10434	0.05334		229.61	0.14957	0.08356	0.13247	0.08147
229.8	0.09558	0.05742	0.06149	0.0123	229.8	0.09558	0.06149	0.05742	0.0123		229.81	0.13043	0.06013	0.11346	0.06022		229.81	0.15553	0.08524	0.13857	0.08533
230.01	0.08026	0.05406	0.05622	0.00871	230.01	0.08026	0.05622	0.05406	0.00871		230.01	0.11985	0.05524	0.10362	0.04749		230.01	0.14867	0.08407	0.13245	0.07631
230.21	0.09161	0.0587	0.06497	0.01182	230.21	0.09161	0.06497	0.0587	0.01182		230.22	0.12824	0.06162	0.11156	0.05847		230.22	0.15214	0.08553	0.13546	0.08237
230.41	0.08669	0.04835	0.05884	0.01297	230.41	0.08669	0.05884	0.04835	0.01297		230.42	0.12171	0.04565	0.10687	0.04387		230.42	0.15361	0.07756	0.13877	0.07577
230.6	0.08538	0.05157	0.05285	0.01014	230.6	0.08538	0.05285	0.05157	0.01014		230.61	0.11643	0.05447	0.10448	0.0496		230.61	0.14758	0.08562	0.13564	0.08075
230.8	0.08608	0.04494	0.06518	0.00774	230.8	0.08608	0.06518	0.04494	0.00774		230.81	0.11927	0.05523	0.10719	0.04814		230.81	0.14945	0.08542	0.13736	0.07832
231	0.08946	0.05471	0.06552	0.01211	231	0.08946	0.06552	0.05471	0.01211		231.01	0.13048	0.06142	0.1118	0.06353		231.01	0.15081	0.08176	0.13214	0.08387
231.21	0.08955	0.06231	0.06043	0.01295	231.21	0.08955	0.06043	0.06231	0.01295		231.22	0.12107	0.0546	0.10688	0.0501		231.22	0.15026	0.0838	0.13607	0.07929
231.39	0.09298	0.05237	0.05927	0.00761	231.39	0.09298	0.05927	0.05237	0.00761		231.42	0.13535	0.06392	0.11307	0.05986		231.42	0.15412	0.0827	0.13184	0.07863
231.61	0.09122	0.06186	0.05834	0.0132	231.61	0.09122	0.05834	0.06186	0.0132		231.62	0.12086	0.05446	0.10639	0.04629		231.62	0.15216	0.08577	0.1377	0.0776
231.78	0.08009	0.05731	0.04836	0.00503	231.78	0.08009	0.04836	0.05731	0.00503		231.81	0.12618	0.05389	0.1072	0.05565		231.81	0.15172	0.07943	0.13273	0.08119
232	0.08869	0.05503	0.06444	0.00905	232	0.08869	0.06444	0.05503	0.00905		232.01	0.11823	0.06123	0.11261	0.05028		232.01	0.14515	0.08816	0.13953	0.07721
232.21	0.08684	0.05175	0.05249	0.0089	232.21	0.08684	0.05249	0.05175	0.0089		232.21	0.11424	0.05199	0.11099	0.04716		232.21	0.14327	0.08102	0.14002	0.07619
232.39	0.09027	0.04933	0.05491	0.01171	232.39	0.09027	0.05491	0.04933	0.01171		232.4	0.1267	0.06407	0.11619	0.05686		232.4	0.14952	0.0869	0.13901	0.07968
232.61	0.08841	0.04843	0.05563	0.00493	232.61	0.08841	0.05563	0.04843	0.00493		232.62	0.12781	0.05661	0.11272	0.057		232.62	0.14935	0.07815	0.13425	0.07854
232.81	0.08618	0.05764	0.05627	0.01065	232.81	0.08618	0.05627	0.05764	0.01065		232.81	0.11524	0.05115	0.09944	0.04281		232.81	0.14841	0.08432	0.13261	0.07598
232.99	0.08612	0.05568	0.05475	0.00791	232.99	0.08612	0.05475	0.05568	0.00791		233.01	0.12732	0.06083	0.11114	0.05664		233.01	0.14959	0.08311	0.13342	0.07892
233.2	0.09231	0.05033	0.05889	0.00552	233.2	0.09231	0.05889	0.05033	0.00552		233.21	0.12395	0.06054	0.11051	0.06057		233.21	0.14732	0.08392	0.13389	0.08394
233.41	0.08329	0.05688	0.05125	0.00483	233.41	0.08329	0.05125	0.05688	0.00483		233.41	0.12214	0.04969	0.1033	0.049		233.41	0.15059	0.07814	0.13174	0.07745
233.59	0.0857	0.05613	0.0567	0.00599	233.59	0.0857	0.0567	0.05613	0.00599		233.62	0.12275	0.05743	0.10912	0.05283		233.62	0.15031	0.08501	0.13668	0.0804
233.8	0.09328	0.0623	0.06908	0.01396	233.8	0.09328	0.06908	0.0623	0.01396		233.82	0.1296	0.05776	0.11482	0.05493		233.82	0.15263	0.08079	0.13785	0.07796
234	0.08856	0.05429	0.04897	0.01249	234	0.08856	0.04897	0.05429	0.01249		234.01	0.12828	0.05774	0.11664	0.05531		234.01	0.15299	0.08246	0.14135	0.08002
234.19	0.08549	0.05682	0.05543	0.00515	234.19	0.08549	0.05543	0.05682	0.00515		234.2	0.1217	0.05884	0.11267	0.05482		234.2	0.14323	0.08038	0.13421	0.07636
234.41	0.09618	0.06389	0.06556	0.01931	234.41	0.09618	0.06556	0.06389	0.01931		234.4	0.1305	0.06348	0.11426	0.05858		234.4	0.15126	0.08424	0.13503	0.07935
234.61	0.08246	0.05468	0.05289	0.00452	234.61	0.08246	0.05289	0.05468	0.00452		234.62	0.11306	0.05192	0.11399	0.05294		234.62	0.14197	0.08084	0.14291	0.08186
234.8	0.0906	0.05593	0.06049	0.00854	234.8	0.0906	0.06049	0.05593	0.00854		234.82	0.12358	0.0539	0.1096	0.04784		234.82	0.14683	0.07716	0.13286	0.07109
235	0.09446	0.05891	0.06398	0.00876	235	0.09446	0.06398	0.05891	0.00876		235.01	0.12034	0.05171	0.10724	0.04985		235.01	0.14722	0.0786	0.13412	0.07673
235.2	0.08279	0.05442	0.05334	0.00892	235.2	0.08279	0.05334	0.05442	0.00892		235.21	0.11299	0.05193	0.10477	0.04808		235.21	0.146	0.08494	0.13778	0.08109
235.39	0.08727	0.05086	0.05425	0.01501	235.39	0.08727	0.05425	0.05086	0.01501		235.41	0.12727	0.05816	0.11192	0.05692		235.41	0.14969	0.0806	0.13434	0.07935
235.61	0.08881	0.05886	0.05536	0.00819	235.61	0.08881	0.05536	0.05886	0.00819		235.61	0.12364	0.0493	0.10217	0.04151		235.61	0.15575	0.08142	0.13429	0.07363
235.81	0.09237	0.06154	0.06438	0.0127	235.81	0.09237	0.06438	0.06154	0.0127		235.82	0.12163	0.06004	0.11267	0.05708		235.82	0.14508	0.08349	0.13611	0.08053
236.01	0.09118	0.05235	0.06196	0.00996	236.01	0.09118	0.06196	0.05235	0.00996		236.02	0.13615	0.0593	0.11545	0.05386		236.02	0.15664	0.0798	0.13595	0.07436
236.2	0.09163	0.05454	0.05778	0.01511	236.2	0.09163	0.05778	0.05454	0.01511		236.21	0.12262	0.05046	0.10646	0.04303		236.21	0.15233	0.08017	0.13617	0.07275
236.4	0.08751	0.05539	0.0577	0.01022	236.4	0.08751	0.0577	0.05539	0.01022		236.41	0.11762	0.05304	0.10669	0.04959		236.41	0.14528	0.0807	0.13435	0.07724
236.6	0.0926	0.04936	0.05946	0.00738	236.6	0.0926	0.05946	0.04936	0.00738		236.61	0.12016	0.05679	0.10646	0.05253		236.61	0.14751	0.08415	0.13381	0.07989
236.81	0.08935	0.05574	0.0597	0.01607	236.81	0.08935	0.0597	0.05574	0.01607		236.8	0.12357	0.05581	0.10834	0.05451		236.8	0.15099	0.08324	0.13577	0.08193
237.01	0.08972	0.06106	0.06034	0.01019	237.01	0.08972	0.06034	0.06106	0.01019		237.02	0.12456	0.05751	0.10469	0.04995		237.02	0.14996	0.08292	0.13009	0.07535
237.2	0.09026	0.05316	0.06424	0.01532	237.2	0.09026	0.06424	0.05316	0.01532		237.22	0.12413	0.05259	0.10643	0.04575		237.22	0.15183	0.0803	0.13414	0.07346
237.4	0.08375	0.05495	0.05293	0.00813	237.4	0.08375	0.05293	0.05495	0.00813		237.41	0.12378	0.05352	0.10119	0.04901		237.41	0.14999	0.07973	0.12739	0.07522
237.6	0.08754	0.04995	0.05849	0.0173	237.6	0.08754	0.05849	0.04995	0.0173		237.61	0.12237	0.05646	0.10964	0.04999		237.61	0.14574	0.07984	0.13301	0.07336
237.81	0.08948	0.04904	0.06053	0.00259	237.81	0.08948	0.06053	0.04904	0.00259		237.81	0.12305	0.05225	0.10465	0.0517		237.81	0.14986	0.07907	0.13147	0.07852
238.01	0.08078	0.05117	0.05141	0.00234	238.01	0.08078	0.05141	0.05117	0.00234		238.02	0.11784	0.05512	0.10782	0.05413		238.02	0.14429	0.08157	0.13427	0.08058
238.21	0.08909	0.04911	0.06453	0.00975	238.21	0.08909	0.06453	0.04911	0.00975		238.22	0.1262	0.06041	0.11145	0.04834		238.22	0.15069	0.08491	0.13594	0.07283
238.4	0.0894	0.05279	0.05517	0.01312	238.4	0.0894	0.05517	0.05279	0.01312		238.41	0.12119	0.04479	0.10484	0.04706		238.41	0.15052	0.07413	0.13417	0.07639
238.59	0.08219	0.05192	0.0629	0.00652	238.59	0.08219	0.0629	0.05192	0.00652		238.61	0.11483	0.05577	0.0986	0.04914		238.61	0.14553	0.08648	0.12931	0.07984
238.8	0.0825	0.05181	0.06079	0.00865	238.8	0.0825	0.06079	0.05181	0.00865		238.8	0.12863	0.06274	0.11569	0.06023		238.8	0.1482	0.08232	0.13526	0.0798
239.01	0.0935	0.0539	0.06356	0.01278	239.01	0.0935	0.06356	0.0539	0.01278		239.02	0.11746	0.05182	0.10058	0.04251		239.02	0.14901	0.08337	0.13213	0.07405
239.19	0.08878	0.05559	0.05372	0.00463	239.19	0.08878	0.05372	0.05559	0.00463		239.2	0.11838	0.05481	0.10396	0.05208		239.2	0.14447	0.08091	0.13005	0.07818
239.41	0.0879	0.04672	0.05968	0.00578	239.41	0.0879	0.05968	0.04672	0.00578		239.42	0.12309	0.05552	0.10647	0.05024		239.42	0.14908	0.08152	0.13246	0.07623
239.6	0.08989	0.04807	0.06065	0.01123	239.6	0.08989	0.06065	0.04807	0.01123		239.61	0.11749	0.05278	0.10483	0.04799		239.61	0.14697	0.08227	0.13432	0.07748

## Sheet: Figure 1c
	repeat 1	repeat 2	repeat 3
Grb2YE by GST 2SH2	1	1	1
Grb2YE by GST PTP	0.53631	0.30545	0.42568
Grb2YE by GST	0.04966	0.01066	0.00595
Grb2 bt GST 2SH2	0.25463	-0.01502	-0.00336
Grb2 by GST PTP	0.12228	0.04502	-0.00311
Grb2 by GST	0.01908	0.13529	0.01302

## Sheet: Figure 1e
	repeat 1	repeat 2	repeat 3
CFPGrb2YE by RFP Shp2 2SH2	1	1	1
CFPGrb2YE by RFP Shp2 PTP	0.469	0.4711	0.4901
CFPGrb2YE by RFP	0.0107	0.0271	0.0102
