# Supplementary material for: Grb2 binding induces phosphorylation-independent activation of Shp2
Source: Commun Biol. 2021 Apr 1;4:437. doi: 10.1038/s42003-021-01969-7 (PMC8016844; doi:10.1038/s42003-021-01969-7)
Supplement: Supplementary file 5 — Supplementary Data 2 [file 42003_2021_1969_MOESM5_ESM.xlsx]

## Sheet: Figure 2a
concentration	reading 1	reading 2	reading 3
1.5259	-0.854	0.1758	0.6781
3.0518	-1.0482	0.5599	0.7008
6.1035	5.2969	6.403	6.24
12.207	3.3366	3.6023	3.4152
24.4141	4.983	5.6855	5.894
48.8281	11.7478	11.5389	11.4976
97.6563	11.2076	10.9525	10.998
195.312	18.0957	17.8695	17.6231
390.625	22.2027	20.9841	20.997
781.25	24.9578	24.5573	24.2975
1562.5	27.7723	27.9231	26.3431
3125	25.9952	25.7232	25.8349
6250	27.9446	28.3499	28.0807
12500	28.3543	27.5588	27.7708
25000	30.4742	29.7883	29.5235
50000	31.9453	31.8703	31.125

## Sheet: Figure 2b
concentration	reading 1	reading 2	reading 3
2.2888	0.4253	0.3777	-0.8031
4.5776	-4.1242	-3.5056	-4.9258
9.1553	-8.7673	-8.2764	-9.4522
18.3105	-3.2435	-3.6802	-4.0319
36.6211	-0.7087	-1.8065	-1.3078
73.2422	5.5036	3.8545	5.9627
146.484	7.3492	5.9516	6.2195
292.969	12.6216	12.7739	11.1899
585.938	18.1798	17.0355	16.82
1171.88	19.5797	20.0164	19.3014
2343.75	19.5614	19.3061	19.8645
4687.5	20.9944	21.6529	21.0051
9375	23.7599	22.9178	22.2435
18750	22.2121	21.8359	21.0722
37500	21.8276	20.0679	21.974
75000	18.5549	18.9419	18.6262

## Sheet: Figure 2c
	repeat 1	repeat 2	repeat 3
Grb2YE by GST Shp2 C459S	1	1	1
Grb2YE by GST Shp2 2SH2	0.74	0.567	0.595
Grb2YE by GST Shp2 2SH2 R32A	0.658	0.639	0.712
Grb2YE by GST Shp2 2SH2 R138A	0.62	0.54	0.71
Grb2YE by GST Shp2 2SH2 R32/138A	0.655	0.649	0.63
Grb2YE by GST Shp2 NSH2	0.924	0.954	0.948
Grb2YE by GST Shp2 CSH2	0.181	0.208	0.219
Grb2YE by GST	0.081	0.039	0.073

## Sheet: Figure 2d
NSH2					SH2				CSH3
concentration	reading 1	reading 2	reading 3		concentration	reading 1	reading 2		concentration	reading 1	reading 2	reading 3
8.2397	-4.722	1.1166	3.6055		12.207	-1.1002	1.1002		47.3022	-4.8683	0.9179	3.9504
16.4795	-14.24	-7.002	-3.974		24.4141	-1.8732	-0.2011		94.6045	-3.7171	2.8005	5.2902
32.959	-11.0597	-4.1784	-1.2277		48.8281	-4.0194	-3.3589		189.209	-2.795	2.9211	5.6928
65.918	-13.5539	-6.9105	-2.2149		97.6563	-1.9105	-0.9517		378.418	-6.1512	-0.0587	3.4113
131.836	-2.0025	3.8272	5.5073		195.312	-13.9305	-11.8812		756.836	-11.3511	-4.8616	4.139
263.672	-5.2931	0.4402	2.6703		390.625	-5.5993	-4.7488		1513.67	-11.1805	-5.1946	-1.2155
527.344	-10.8121	-4.4256	-1.2526		781.25	-8.8196	-8.1703		3027.34	-14.4532	-5.4289	-1.6533
1054.69	-13.5953	-7.8076	-4.4325		1562.5	-3.1609	-1.4558		6054.69		-13.876	-8.7611
2109.38	-17.6925	-10.7665	-7.2263		3125	-10.4315	-8.8401		12109.4	-11.9385	-4.0331	0.3099
4218.75	-5.2727	0.7032	3.4432		6250	-2.0415	-2.3346		24218.8	-6.1005	0.722	2.3311
8437.5	-12.566	-5.0504	-1.8399		12500	-1.6354	-2.272		48437.5	-0.7835	5.2261	8.8023
16875	-17.0013	-8.2839	-5.0002		25000	9.6851	11.6842		96875	10.1835	13.7034	15.7023
33750	2.8697	6.985	8.4084		50000	23.9326	12.4896		193750	17.2429	20.7154	21.9578
67500	16.5918	18.2925	19.7882		100000	20.3857			387500	26.6726	27.4918	27.7988
135000	32.974	32.3139	32.9448		200000	25.4171			775000	32.6451	32.3905	32.5468
270000	45.0796	44.9897	44.5693		400000	21.6248	21.5975		1550000	36.4798	36.9443	37.1546
