# Supplementary material for: Grb2 binding induces phosphorylation-independent activation of Shp2
Source: Commun Biol. 2021 Apr 1;4:437. doi: 10.1038/s42003-021-01969-7 (PMC8016844; doi:10.1038/s42003-021-01969-7)
Supplement: Supplementary file 6 — Supplementary Data 3 [file 42003_2021_1969_MOESM6_ESM.xlsx]

## Sheet: Figure 3a
concentration	reading 1	reading 2	reading 3
1.5259	2.2576	-0.2651	-1.9925
3.0518	2.3895	0.5209	-0.0394
6.1035	1.635	0.0871	-0.8427
12.207	1.0988	0.2828	-0.5754
24.4141	-0.6925	-1.9677	-3.5776
48.8281	-2.7617	-3.5575	-4.4465
97.6563	-9.2618	-7.9134	-9.3538
195.312	-15.5183	-14.6388	-14.3314
390.625	-22.3957	-18.2662	-17.6325
781.25	-20.7411	-17.4058	-18.5117
1562.5	-31.057	-26.4629	-24.3389
3125	-30.8275	-27.0307	-26.1542
6250	-35.1715	-28.7822	-27.7422
12500	-37.6394	-34.5379	-32.4512
25000	-39.1543	-35.3599	-33.9624
50000	-36.2946	-33.7904	-32.6679

## Sheet: Figure 3b
	repeat 1	repeat 2	repeat 3
PTP by GST Grb2 NSH3	0.00468483	0.018011	0.016898
PTP by GST Grb2 SH2	0.0423234	0.041982	0.0221
PTP by GST Grb2 CSH3	1	1	1
PTP by GST	0.0220101	0.051	0.0220101

## Sheet: Figure 3c
peptide 297-300					peptide 322-325				peptide 366-369					peptide 386-389					peptide 399-405					peptide 429-432
concentration	reading 1	reading 2	reading 3		concentration	reading 1	reading 2		concentration					concentration					concentration					concentration
15.2588	1.6884	-0.5991	-1.0892		15.2588	0.0711	-0.0711		15.2588	2.1845	-0.7551	-1.4295		15.2588	1.9093	-0.541	-1.3683		15.2588	2.0717	-0.6352	-1.4364		15.2588	0.7269	-0.727
30.5176	0.3457	-2.4018	-3.0849		30.5176				30.5176	2.3849	-0.7612	-1.7931		30.5176	2.2364	0.7873	-1.4543		30.5176	0.0772	-2.0924	-2.4738		30.5176	-1.3523	-2.4804
61.0352	2.6754	0.2674	-0.8386		61.0352	-0.0119	-0.6962		61.0352	1.5847	-1.0254	-1.7799		61.0352	2.3372	-0.3796	-0.9547		61.0352	1.5058	-1.1724	-2.3092		61.0352	-0.8338	-1.9341
122.07	2.7169	-0.6424	-1.2986		122.07		-0.5699		122.07	2.1104	-0.2822	-2.0694		122.07	3.5301	2.4006	3.9655		122.07	2.6182	-0.2474	-1.3872		122.07	-0.2307	-1.0776
244.141	2.1038	-0.8304	-1.2712		244.141	0.1882	-0.8482		244.141	1.7661	-0.398	-1.3455		244.141	2.8266	0.4649	-0.7889		244.141	1.2595	-0.8325	-2.3317		244.141	0.7783	-1.2477
488.281	1.8143	-0.5005	-1.6178		488.281	0.8294	-0.6882		488.281	0.1038	-2.5663	-2.8563		488.281	1.237	-2.3633	-3.6722		488.281	2.4298	-0.694	-1.385		488.281	-1.4053	-2.7457
976.562	2.4619	-0.3957	-1.2556		976.562	0.7467	-0.64		976.562	1.7165	-0.887	-1.2691		976.562	0.7332	-0.5243	-1.9249		976.562	1.0955	-0.9637	-2.3154		976.562	-0.6709	-1.7571
1953.12	3.401	1.2673	0.2198		1953.12	0.2297	-0.9444		1953.12	1.1232	-1.369	-2.6205		1953.12	3.1652	0.5661	-0.7021		1953.12	0.386	-2.2422	-3.0326		1953.12	-1.8803	-1.8422
3906.25	2.3544	-0.093	-0.9826		3906.25	0.2734	-1.034		3906.25	2.1306	1.6449	-0.5207		3906.25	2.4668	0.282	-0.7771		3906.25	1.9437	-1.2189	-2.0119		3906.25	-1.9815	-3.2095
7812.5	1.9821	1.1172	-0.6479		7812.5	2.1287	0.2457		7812.5	4.29	0.6438	0.5153		7812.5	1.2381	-1.5428	-2.4705		7812.5	2.5128	-0.3169	-1.1088		7812.5	-2.1618	-3.2307
15625	2.8401	-0.0254	-1.7591		15625	1.3828	0.9706		15625	6.3914	4.8855	2.9335		15625	2.3895	5.3163	3.0317		15625	0.0684	-1.7082	-2.771		15625	-3.4775	-3.7755
31250	2.1202	0.2508	-1.3536		31250	2.8453	1.6206		31250	9.5248	6.7054	5.7717		31250	1.5001	-0.4384	-1.3218		31250	0.5149	-0.9378	-1.9337		31250	-4.4046	-4.4992
62500	1.1748	0.1857	-2.373		62500	4.0785	3.5426		62500	11.5797	9.2526	8.2531		62500	1.9521	0.4008	-1.9285		62500	-2.4876	-3.4761	-4.932		62500	-5.3103	-6.0792
125000	2.8886	1.3865	-0.8717		125000	6.7371	5.8605		125000	16.455	14.0409	12.8442		125000	3.5656	1.7984	-1.1198		125000	0.7967	-1.8476	-3.3316		125000	-6.5117	-5.5281
250000	1.5267	1.9833	-1.1014		250000	9.5822	8.1619		250000	21.5762	18.3177	17.3029		250000	2.0916	-1.2499	2.6872		250000	0.1886	-2.8662	-3.3952		250000	-7.6131	-5.8922
500000	1.5338	1.2539	1.7601		500000	12.2225	10.6048		500000	27.4496	25.5066	23.3678		500000			7.6796		500000	-3.0654	-3.1381	-4.4005		500000	-6.5372

## Sheet: Figure 3d
Time (X)	Base(Y)	Spline(Y)	Coeff(Y)
2	4.277	4.28675	0.000778053
4	4.26979	4.2883	0.000778053
6	4.29395	4.28986	0.000778053
8	4.29438	4.29141	0.000778052
10	4.28424	4.29297	0.00077805
12	4.28137	4.29453	0.000778047
14	4.28885	4.29608	0.000778044
16	4.30697	4.29764	0.000778039
18	4.31812	4.29919	0.000778034
20	4.31972	4.30075	0.000778027
22	4.32563	4.30231	0.000778021
24	4.33174	4.30386	0.000778014
26	4.32025	4.30542	0.000778009
28	4.31354	4.30697	0.000778004
30	4.31508	4.30853	0.000778002
32	4.34779	4.31009	0.000778001
34	4.37268	4.31164	0.000778002
36	4.38779	4.3132	0.000778007
38	4.39305	4.31475	0.000778018
40	4.39271	4.31631	0.000778035
42	4.3756	4.31787	0.000778062
44	4.34727	4.31942	0.000778099
46	4.34298	4.32098	0.000778148
48	4.34186	4.32254	0.000778209
50	4.32391	4.32409	0.000778283
52	4.31122	4.32565	0.000778371
54	4.30244	4.32721	0.000778471
56	4.29671	4.32876	0.000778584
58	4.27189	4.33032	0.000778708
60	4.24496	4.33188	0.000778844
168	4.33434	4.41681	0.000797737
170	4.33731	4.4184	0.0007983
172	4.30785	4.42	0.000798867
174	4.31002	4.4216	0.000799436
176	4.31258	4.4232	0.000800006
178	4.31925	4.4248	0.000800571
180	4.32936	4.4264	0.000801132
258	4.47674	4.48955	0.000815574
260	4.46815	4.49118	0.000815753
262	4.4675	4.49281	0.000815922
264	4.47475	4.49444	0.00081608
266	4.47285	4.49607	0.000816227
268	4.47789	4.49771	0.000816362
270	4.48272	4.49934	0.000816485
272	4.47883	4.50097	0.000816595
274	4.48106	4.50261	0.000816692
276	4.48006	4.50424	0.000816774
278	4.47531	4.50587	0.000816843
280	4.48689	4.50751	0.000816896
282	4.47788	4.50914	0.000816934
284	4.47093	4.51078	0.000816955
286	4.4739	4.51241	0.000816959
288	4.4817	4.51404	0.000816945
290	4.48471	4.51568	0.000816911
292	4.48071	4.51731	0.000816858
294	4.4778	4.51894	0.000816784
296	4.48193	4.52058	0.000816689
298	4.48562	4.52221	0.000816571
416	4.73815	4.61647	0.000767103
418	4.73368	4.618	0.000765545
536	4.78107	4.70164	0.000641419
538	4.77861	4.70292	0.000638772
620	4.80148	4.7505	0.000517853
622	4.80922	4.75153	0.000514603
624	4.81724	4.75256	0.000511342
626	4.81986	4.75358	0.000508069
628	4.81958	4.75459	0.000504787
630	4.81522	4.7556	0.000501498
632	4.81162	4.7566	0.000498202
634	4.80857	4.75759	0.000494902
636	4.8119	4.75858	0.000491599
638	4.817	4.75956	0.000488294
640	4.81882	4.76053	0.000484988
642	4.81207	4.7615	0.000481682
644	4.8047	4.76246	0.000478379
646	4.80689	4.76341	0.000475079
648	4.81416	4.76436	0.000471783
650	4.81849	4.7653	0.000468493
652	4.82495	4.76623	0.00046521
654	4.82309	4.76716	0.000461935
656	4.81658	4.76808	0.000458669
774	4.83615	4.81164	0.000286192
776	4.83063	4.81221	0.000283612
858	4.83732	4.83142	0.00018858
860	4.83573	4.8318	0.000186525
862	4.83886	4.83217	0.000184482
864	4.84195	4.83253	0.000182452
866	4.84254	4.8329	0.000180435
868	4.83835	4.83326	0.000178432
870	4.83717	4.83361	0.000176442
872	4.83912	4.83396	0.000174465
874	4.83831	4.83431	0.000172502
876	4.83643	4.83465	0.000170553
878	4.8392	4.83499	0.000168618
880	4.83534	4.83533	0.000166696
882	4.84074	4.83566	0.000164789
884	4.84309	4.83599	0.000162895
886	4.84599	4.83631	0.000161016
888	4.84363	4.83663	0.000159151
890	4.83579	4.83695	0.000157301
892	4.83567	4.83726	0.000155465
894	4.84022	4.83757	0.000153644
972	4.83435	4.84708	9.40709e-05
974	4.84306	4.84727	9.28367e-05
976	4.84353	4.84746	9.16169e-05
978	4.84503	4.84764	9.04112e-05
980	4.83182	4.84782	8.92197e-05
982	4.82535	4.84799	8.8042e-05
984	4.83314	4.84817	8.68778e-05
986	4.84103	4.84834	8.57266e-05
988	4.83771	4.84851	8.4588e-05
990	4.83697	4.84868	8.34618e-05
992	4.84159	4.84885	8.23479e-05
994	4.84529	4.84901	8.12459e-05
996	4.84023	4.84917	8.01557e-05
998	4.84061	4.84933	7.90771e-05
1000	4.84162	4.84949	7.801e-05
1002	4.84439	4.84964	7.69541e-05
1004	4.84175	4.84979	7.59092e-05
1006	4.83426	4.84995	7.48753e-05
1008	4.838	4.85009	7.3852e-05
1010	4.8373	4.85024	7.28389e-05
1012	4.83421	4.85039	7.18358e-05
1100	4.83567	4.85504	3.70058e-05
1102	4.84461	4.85511	3.64253e-05
1104	4.84285	4.85519	3.58536e-05
1106	4.83911	4.85526	3.52904e-05
1108	4.83194	4.85533	3.47353e-05
1110	4.8407	4.8554	3.41879e-05
1112	4.8432	4.85547	3.36477e-05
1114	4.84115	4.85553	3.31144e-05
1116	4.84188	4.8556	3.25876e-05
1118	4.83797	4.85566	3.20669e-05
1120	4.83934	4.85573	3.15521e-05
1122	4.83733	4.85579	3.10426e-05
1124	4.84015	4.85585	3.0538e-05
1126	4.8442	4.85591	3.0038e-05
1128	4.84094	4.85597	2.95421e-05
1130	4.83692	4.85603	2.90501e-05
1132	4.84152	4.85609	2.85616e-05
1248	4.84648	4.85795	5.07544e-06
1250	4.84954	4.85796	4.75383e-06
1368	4.85161	4.85756	-1.00771e-05
1370	4.85121	4.85754	-1.02584e-05
1486	4.83418	4.85588	-1.72896e-05
1488	4.83805	4.85584	-1.73511e-05
1602	4.82883	4.85373	-1.90947e-05
1604	4.83581	4.85369	0
			-6.02349e-11
			-2.34887e-10
			-3.84244e-10
			-5.15266e-10
			-7.00246e-10
			-9.6654e-10
			-1.27753e-09
			-1.53085e-09
			-1.66718e-09
			-1.68626e-09
			-1.56118e-09
			-1.26379e-09
			-8.7472e-10
			-4.4507e-10
			2.50642e-11
			7.28243e-10
			1.80869e-09
			3.35019e-09
			5.37563e-09
			7.87329e-09
			1.07278e-08
			1.37544e-08
			1.6917e-08
			2.01991e-08
			2.34801e-08
			2.66718e-08
			2.97105e-08
			3.25511e-08
			3.50305e-08
			1.39909e-07
			1.41342e-07
			1.42273e-07
			1.42511e-07
			1.42059e-07
			1.40924e-07
			1.39136e-07
			4.60203e-08
			4.35536e-08
			4.09445e-08
			3.81789e-08
			3.52917e-08
			3.22609e-08
			2.91076e-08
			2.58515e-08
			2.24587e-08
			1.89326e-08
			1.5257e-08
			1.13926e-08
			7.40073e-09
			3.21562e-09
			-1.21577e-09
			-5.88518e-09
			-1.07545e-08
			-1.58152e-08
			-2.11022e-08
			-2.66434e-08
			-3.24236e-08
			-3.86796e-07
			-3.9205e-07
			-6.59865e-07
			-6.63913e-07
			-8.10709e-07
			-8.13974e-07
			-8.16883e-07
			-8.19392e-07
			-8.21491e-07
			-8.23188e-07
			-8.24518e-07
			-8.25507e-07
			-8.2618e-07
			-8.26525e-07
			-8.26514e-07
			-8.26143e-07
			-8.25459e-07
			-8.24515e-07
			-8.23301e-07
			-8.2178e-07
			-8.1993e-07
			-8.17717e-07
			-8.15158e-07
			-6.4651e-07
			-6.435e-07
			-5.15423e-07
			-5.12262e-07
			-5.09078e-07
			-5.05852e-07
			-5.02567e-07
			-4.99224e-07
			-4.95848e-07
			-4.92451e-07
			-4.89022e-07
			-4.85568e-07
			-4.82103e-07
			-4.78612e-07
			-4.75121e-07
			-4.71599e-07
			-4.68033e-07
			-4.64407e-07
			-4.60737e-07
			-4.57075e-07
			-4.53423e-07
			-3.10339e-07
			-3.06749e-07
			-3.03185e-07
			-2.99645e-07
			-2.96121e-07
			-2.92696e-07
			-2.89411e-07
			-2.86219e-07
			-2.83073e-07
			-2.79993e-07
			-2.76985e-07
			-2.74022e-07
			-2.71082e-07
			-2.68198e-07
			-2.65367e-07
			-2.62585e-07
			-2.59836e-07
			-2.57136e-07
			-2.54533e-07
			-2.52005e-07
			-2.49557e-07
			-1.46238e-07
			-1.4401e-07
			-1.41846e-07
			-1.39759e-07
			-1.37772e-07
			-1.35929e-07
			-1.34177e-07
			-1.325e-07
			-1.30913e-07
			-1.29411e-07
			-1.28017e-07
			-1.26726e-07
			-1.25548e-07
			-1.24467e-07
			-1.23459e-07
			-1.22543e-07
			-1.21746e-07
			-8.07207e-08
			-8.00843e-08
			-4.56018e-08
			-4.50541e-08
			-1.5559e-08
			-1.51846e-08
			-1.10539e-10
			-1.00392e-11
			-2.91088e-11
			-2.48928e-11
			-2.1837e-11
			-3.08299e-11
			-4.43824e-11
			-5.18324e-11
			-4.22189e-11
			-2.27222e-11
			-3.18024e-12
			2.0847e-11
			4.95655e-11
			6.48446e-11
			7.16084e-11
			7.83557e-11
			1.17196e-10
			1.80075e-10
			2.56916e-10
			3.37573e-10
			4.16277e-10
			4.75751e-10
			5.04438e-10
			5.27103e-10
			5.47011e-10
			5.46824e-10
			5.3196e-10
			5.06448e-10
			4.73429e-10
			4.13238e-10
			3.237e-10
			2.38744e-10
			1.55204e-10
			3.96705e-11
			-7.52744e-11
			-1.8923e-10
			-2.97963e-10
			-3.97931e-10
			-4.11125e-10
			-4.34848e-10
			-4.60922e-10
			-4.81209e-10
			-5.05134e-10
			-5.25549e-10
			-5.42671e-10
			-5.65482e-10
			-5.87679e-10
			-6.12588e-10
			-6.44074e-10
			-6.65313e-10
			-6.97518e-10
			-7.38564e-10
			-7.78235e-10
			-8.11554e-10
			-8.43454e-10
			-8.81159e-10
			-9.23544e-10
			-9.63358e-10
			-1.00105e-09
			-8.75703e-10
			-7.56538e-10
			-6.74708e-10
			-5.9673e-10
			-5.44215e-10
			-4.84789e-10
			-4.18159e-10
			-3.49879e-10
			-2.82932e-10
			-2.21513e-10
			-1.64832e-10
			-1.12316e-10
			-5.73857e-11
			1.7888e-12
			6.18355e-11
			1.13933e-10
			1.57449e-10
			2.02239e-10
			2.53542e-10
			3.08338e-10
			3.68827e-10
			4.26444e-10
			4.76407e-10
			5.01661e-10
			5.20641e-10
			5.26718e-10
			5.3077e-10
			5.37664e-10
			5.47364e-10
			5.57297e-10
			5.62545e-10
			5.66211e-10
			5.71525e-10
			5.75646e-10
			5.77478e-10
			5.81814e-10
			5.81828e-10
			5.87063e-10
			5.94381e-10
			6.04354e-10
			6.11565e-10
			6.10374e-10
			6.08737e-10
			6.11469e-10
			5.98351e-10
			5.94014e-10
			5.8997e-10
			5.87284e-10
			5.70805e-10
			5.47478e-10
			5.31996e-10
			5.24464e-10
			5.13336e-10
			5.01273e-10
			4.93798e-10
			4.89967e-10
			4.80756e-10
			4.71773e-10
			4.63669e-10
			4.58259e-10
			4.49971e-10
			4.33812e-10
			4.21353e-10
			4.08022e-10
			3.91358e-10
			3.71402e-10
			3.60581e-10
			3.47872e-10
			3.31236e-10
			3.07143e-10
			2.92002e-10
			2.79367e-10
			2.64551e-10
			2.5042e-10
			2.32194e-10
			2.15315e-10
			1.96299e-10
			1.80126e-10
			1.68062e-10
			1.52579e-10
			1.32894e-10
			1.17888e-10
			1.06077e-10
			9.74081e-11
			9.12776e-11
			8.4756e-11
			6.24049e-11
			4.40762e-11
			1.84232e-11
