# Supplementary material for: Grb2 binding induces phosphorylation-independent activation of Shp2
Source: Commun Biol. 2021 Apr 1;4:437. doi: 10.1038/s42003-021-01969-7 (PMC8016844; doi:10.1038/s42003-021-01969-7)
Supplement: Supplementary file 7 — Supplementary Data 4 [file 42003_2021_1969_MOESM7_ESM.xlsx]

## Sheet: Figure 4a
Grb2 YE	BFP emission (444nm)	GFP emission (505nm)
Concentrtion	Fluorescence	Fluorescence
Grb2 YE	BFP emission (444nm)	GFP emission (505nm)
0µM	835375	567860
0.1µM	890100	547180
0.5µM	893643	526805
1µM	899356	514783
2µM	902797	500451

## Sheet: Figure 4b
Grb2 WT							Grb2 YE
concentraton	0	0.8125	1.625	3.125	6.25		concentraton	0	0.8125	1.625	3.125	6.25
Grb2 WT_repeat 1	0.145	0.168514	0.139122	0.207703	0.207703		Grb2 YE_repeat 1	0.145	0.173293	0.27497	0.282043	0.493354
Grb2 WT_repeat 2	0.145	0.205417	0.15225	0.179639	0.23925		Grb2 YE_repeat 2	0.145	0.232556	0.233482	0.389137	0.465112
Grb2 WT_repeat 3	0.145	0.125586	0.1359	0.155314	0.183828		Grb2 YE_repeat 3	0.145	0.252	0.241	0.413	0.554

## Sheet: Figure 4c
Figure 4c
	repeat 1	repeat 2	repeat 3
Shp2+substrate	0.127	0.08	0.094
Shp2+Grb2YE+substrte	0.169	0.138	0.141
pShp2+substratw	0.183	0.15	0.173

## Sheet: Figure 4d
	repeat 1	repeat 2	repeat 3
pERK-STARVE	0.62574	0.68173	0.64849
pERK-STIMULATE	1	1	1
pShp2-STARVE	0.12644	0.1531	0.20766
pShp2-STIMULATE	1	1	1

## Sheet: Figure 4e
	position	Grb2 WT		position	Grb2 y160e
	1	0.831899		2	0.84821
	1	0.777526		2	1.26688
	1	0.935206		2	1.00589
	1	0.837336		2	1.12007
	1	0.886271		2	1.01676
	1	0.875396		2	1.02764
	1	0.935206		2	0.869959
	1	0.886271		2	1.00589
	1	0.90802		2	0.685093
	1	0.84821		2	0.826461
	1	0.772089		2	1.0657
	1	0.831899		2	0.897145
	1	0.712279		2	0.891708
	1	0.821024		2	1.44087
	1	0.739465		2	1.07657
	1	0.886271		2	0.886271
	1	0.864522		2	0.951518
	1	0.837336		2	1.01676
	1	0.869959		2	1.0657
	1	0.815587		2	0.956955
	1	0.973267		2	0.929769
	1	0.913457		2	1.1092
	1	0.75034		2	1.07657
	1	0.782963		2	0.962392
