# Supplementary material for: Grb2 binding induces phosphorylation-independent activation of Shp2
Source: Commun Biol. 2021 Apr 1;4:437. doi: 10.1038/s42003-021-01969-7 (PMC8016844; doi:10.1038/s42003-021-01969-7)
Supplement: Supplementary file 8 — Supplementary Data 5 [file 42003_2021_1969_MOESM8_ESM.xlsx]

## Sheet: s2a MST
py160 peptide	reading 1	reading 2	reading 3		py209 peptide	reading 1	reading 2	reading 3
22.8882	-1.185	0.3789	0.8062		22.8882	3.7976	-0.7696	-3.0281
45.7764	2.0192	3.5647	4.8782		45.7764	19.1796	14.0316	11.1606
91.5527	1.4039	2.8543	2.9792		91.5527	26.0051	20.0889	16.8063
183.106	-9.9188	-7.1423	-7.7144		183.106	14.5137	10.4209	8.0796
366.211	-4.0238	-2.1261	-2.0127		366.211	19.2849	14.2519	11.2957
732.422	-5.6802	-5.1385	-5.9908		732.422	1.893	-3.3018	-6.4462
1464.84	-8.0787	-7.1646	-7.2187		1464.84	19.4243	14.6094	11.574
2929.69	-6.2064	-4.957	-4.8667		2929.69	34.4157	30.8558	28.9427
5859.38	-9.0757	-7.7057	-7.7921		5859.38	45.8357	41.2166	39.1137
11718.8	-16.4261	-15.4649	-14.3511		11718.8	60.21	55.3059	52.4112
23437.5	8.1522	7.7925	8.1416		23437.5	97.0834	92.1847	89.0934
46875	7.1891	7.0042	7.0227		46875	124.094	118.681	115.455
93750	19.2889	18.768	18.8757		93750	163.425	157.963	155.059
187500	31.6041	29.6081	28.0704		187500	203.404	197.715	194.407
375000	40.546	39.973	38.9808		375000	208.393	199.731	194.799
750000	49.4412	50.7326	48.4124

## Sheet: s2a_py160 ITC
Time (X)	Base(Y)	Spline(Y)	Coeff(Y)
2	9.40355	9.40376	4.64911e-05
4	9.4031	9.40385	4.64824e-05
6	9.40246	9.40395	4.64245e-05
8	9.40187	9.40404	4.62239e-05
10	9.40341	9.40413	4.57279e-05
12	9.40197	9.40422	4.48159e-05
14	9.40319	9.40431	4.33638e-05
16	9.40568	9.40439	4.12307e-05
18	9.40489	9.40447	3.84232e-05
20	9.40495	9.40455	3.50121e-05
22	9.40619	9.40461	3.10312e-05
24	9.40492	9.40467	2.65631e-05
26	9.40584	9.40472	2.1684e-05
28	9.40649	9.40476	1.64509e-05
30	9.4072	9.40479	1.09827e-05
32	9.40836	9.4048	5.45254e-06
34	9.40724	9.40481	1.10121e-07
36	9.4071	9.4048	-4.79404e-06
38	9.40477	9.40479	-9.06228e-06
40	9.40166	9.40477	-1.25994e-05
42	9.40255	9.40474	-1.55356e-05
44	9.40338	9.4047	-1.8092e-05
46	9.40421	9.40467	-2.04154e-05
48	9.40394	9.40462	-2.25802e-05
50	9.40466	9.40458	-2.46339e-05
52	9.40539	9.40452	-2.66016e-05
54	9.40448	9.40447	-2.84436e-05
56	9.40357	9.40441	-3.01232e-05
58	9.40369	9.40435	-3.16752e-05
60	9.40429	9.40428	-3.31624e-05
220	9.39535	9.39606	-2.91807e-05
222	9.39466	9.396	-2.76234e-05
224	9.39556	9.39595	-2.61436e-05
226	9.39554	9.3959	-2.48133e-05
228	9.39645	9.39585	-2.36635e-05
230	9.39701	9.3958	-2.26841e-05
232	9.39676	9.39576	-2.17997e-05
234	9.3958	9.39571	-2.09178e-05
236	9.39529	9.39567	-1.99931e-05
238	9.39398	9.39563	-1.90378e-05
240	9.39332	9.3956	-1.81371e-05
242	9.39271	9.39556	-1.74551e-05
244	9.39375	9.39553	-1.72061e-05
246	9.39354	9.39549	-1.75834e-05
248	9.39669	9.39546	-1.8743e-05
250	9.39752	9.39542	-2.07149e-05
252	9.39774	9.39537	-2.33595e-05
254	9.39678	9.39532	-2.649e-05
256	9.39502	9.39527	-2.99465e-05
258	9.39226	9.3952	-3.36782e-05
260	9.39505	9.39513	-3.78184e-05
262	9.39695	9.39505	-4.24935e-05
264	9.39809	9.39496	-4.76278e-05
266	9.39795	9.39486	-5.30112e-05
268	9.3981	9.39475	-5.83839e-05
270	9.39678	9.39463	-6.34769e-05
272	9.39762	9.3945	-6.80603e-05
274	9.39643	9.39436	-7.19137e-05
276	9.3949	9.39421	-7.48202e-05
278	9.39404	9.39406	-7.66645e-05
280	9.39236	9.3939	-7.74186e-05
282	9.3901	9.39375	-7.71472e-05
284	9.38879	9.3936	-7.60668e-05
286	9.38992	9.39344	-7.45302e-05
288	9.39287	9.3933	-7.2885e-05
290	9.39172	9.39315	-7.12959e-05
292	9.39318	9.39301	-6.98406e-05
294	9.39446	9.39287	-6.85718e-05
296	9.39351	9.39274	-6.74164e-05
298	9.39252	9.3926	-6.62757e-05
300	9.39171	9.39247	-6.51208e-05
460	9.37924	9.38044	-0.000141728
462	9.37981	9.38016	-0.00014488
464	9.3799	9.37986	-0.000148199
466	9.38193	9.37956	-0.000151699
468	9.37959	9.37926	-0.000155278
470	9.37886	9.37894	-0.000158825
472	9.37859	9.37862	-0.000162328
474	9.37753	9.37829	-0.000165793
476	9.37624	9.37796	-0.000169252
478	9.37875	9.37762	-0.000172809
480	9.37974	9.37727	-0.000176488
482	9.38157	9.37691	-0.000180139
484	9.37738	9.37655	-0.000183463
486	9.37546	9.37618	-0.000186231
488	9.37577	9.3758	-0.000188438
490	9.37693	9.37542	-0.000190114
492	9.37744	9.37504	-0.0001912
494	9.37504	9.37466	-0.000191531
496	9.37217	9.37428	-0.000190991
498	9.37256	9.37389	-0.000189652
500	9.37252	9.37352	-0.000187658
502	9.3731	9.37314	-0.000185106
504	9.37353	9.37278	-0.00018204
506	9.37242	9.37242	-0.00017843
508	9.37025	9.37206	-0.000174244
510	9.36822	9.37172	-0.000169558
512	9.3682	9.37139	-0.000164594
514	9.37062	9.37106	-0.000159631
516	9.37163	9.37075	-0.00015482
518	9.3698	9.37044	-0.000150142
520	9.36818	9.37015	-0.000145589
522	9.36615	9.36986	-0.000141267
524	9.36824	9.36958	-0.000137415
526	9.37021	9.36931	-0.000134244
528	9.36972	9.36904	-0.000131771
530	9.3682	9.36878	-0.00012993
532	9.36795	9.36852	-0.000128718
534	9.36919	9.36827	-0.000128183
536	9.37134	9.36801	-0.000128311
538	9.37176	9.36775	-0.000128922
540	9.36815	9.36749	-0.000129712
700	9.34432	9.34924	-5.10973e-05
702	9.34607	9.34914	-4.85202e-05
704	9.3456	9.34904	-4.64374e-05
706	9.34692	9.34895	-4.5121e-05
708	9.34851	9.34886	-4.47999e-05
710	9.34971	9.34877	-4.55737e-05
712	9.35055	9.34868	-4.74182e-05
714	9.35046	9.34858	-5.02159e-05
716	9.35007	9.34848	-5.38102e-05
718	9.35158	9.34837	-5.8056e-05
720	9.35227	9.34825	-6.27528e-05
722	9.35145	9.34812	-6.75982e-05
724	9.35203	9.34798	-7.22853e-05
726	9.35172	9.34783	-7.65056e-05
728	9.35063	9.34767	-7.99271e-05
730	9.34893	9.34751	-8.22637e-05
732	9.34621	9.34734	-8.33324e-05
734	9.34491	9.34717	-8.31207e-05
736	9.34393	9.34701	-8.17705e-05
738	9.34353	9.34685	-7.95049e-05
740	9.34357	9.34669	-7.65911e-05
742	9.34344	9.34654	-7.32977e-05
744	9.34394	9.3464	-6.98845e-05
746	9.34492	9.34626	-6.65837e-05
748	9.34573	9.34613	-6.3554e-05
750	9.34487	9.34601	-6.08678e-05
752	9.34297	9.34589	-5.85894e-05
754	9.34424	9.34577	-5.68886e-05
756	9.34638	9.34566	-5.59511e-05
758	9.34731	9.34555	-5.58108e-05
760	9.34639	9.34544	-5.63646e-05
762	9.34798	9.34532	-5.74995e-05
764	9.34625	9.34521	-5.90646e-05
766	9.34613	9.34509	-6.09051e-05
768	9.34614	9.34496	-6.29337e-05
770	9.34525	9.34484	-6.50578e-05
772	9.34516	9.3447	-6.72109e-05
774	9.34457	9.34457	-6.93569e-05
776	9.34443	9.34443	-7.14766e-05
778	9.34333	9.34428	-7.35699e-05
780	9.34541	9.34413	-7.56759e-05
940	9.32849	9.32766	-7.22719e-05
942	9.32834	9.32751	-6.99927e-05
944	9.32882	9.32738	-6.75552e-05
946	9.32898	9.32724	-6.48651e-05
948	9.32792	9.32712	-6.17898e-05
950	9.32654	9.327	-5.82232e-05
952	9.32559	9.32688	-5.41515e-05
954	9.32508	9.32678	-4.96477e-05
956	9.3241	9.32669	-4.48366e-05
958	9.32343	9.3266	-3.98969e-05
960	9.3234	9.32653	-3.50687e-05
962	9.32275	9.32646	-3.06148e-05
964	9.3241	9.3264	-2.68206e-05
966	9.32405	9.32635	-2.39373e-05
968	9.32376	9.32631	-2.21573e-05
970	9.32489	9.32626	-2.16832e-05
972	9.32522	9.32622	-2.26784e-05
974	9.32713	9.32617	-2.52419e-05
976	9.32908	9.32612	-2.93758e-05
978	9.32949	9.32605	-3.49162e-05
980	9.32823	9.32598	-4.15958e-05
982	9.32917	9.32589	-4.91769e-05
984	9.33083	9.32578	-5.74281e-05
986	9.33129	9.32566	-6.60014e-05
988	9.3296	9.32552	-7.44505e-05
990	9.32761	9.32536	-8.23694e-05
992	9.32742	9.32519	-8.9493e-05
994	9.32725	9.325	-9.56342e-05
996	9.32457	9.3248	-0.000100606
998	9.32386	9.3246	-0.000104324
1000	9.32142	9.32439	-0.000106829
1002	9.32059	9.32417	-0.000108277
1004	9.32122	9.32396	-0.00010894
1006	9.32221	9.32374	-0.000109083
1008	9.32335	9.32352	-0.000108884
1010	9.3233	9.3233	-0.000108413
1012	9.32337	9.32309	-0.000107679
1014	9.32254	9.32287	-0.000106669
1016	9.32105	9.32266	-0.000105386
1018	9.32046	9.32245	-0.00010391
1020	9.32243	9.32224	-0.000102392
1180	9.30876	9.3111	-6.41498e-05
1182	9.30726	9.31097	-6.48014e-05
1184	9.30956	9.31084	-6.58281e-05
1186	9.3118	9.3107	-6.74381e-05
1188	9.31303	9.31057	-6.96388e-05
1190	9.31339	9.31042	-7.22815e-05
1192	9.31163	9.31028	-7.51395e-05
1194	9.31129	9.31012	-7.80324e-05
1196	9.31002	9.30996	-8.08551e-05
1198	9.31012	9.3098	-8.35569e-05
1200	9.3102	9.30963	-8.61219e-05
1202	9.30953	9.30946	-8.8513e-05
1204	9.30993	9.30928	-9.07034e-05
1206	9.30988	9.30909	-9.26629e-05
1208	9.30722	9.30891	-9.4331e-05
1210	9.30551	9.30872	-9.57449e-05
1212	9.30389	9.30852	-9.71088e-05
1214	9.30574	9.30833	-9.87502e-05
1216	9.30702	9.30813	-0.000100971
1218	9.30876	9.30792	-0.000103924
1220	9.30898	9.30771	-0.000107622
1222	9.30942	9.30749	-0.000111976
1224	9.30841	9.30726	-0.000116853
1226	9.30944	9.30702	-0.000122126
1228	9.31019	9.30677	-0.000127645
1230	9.31125	9.30651	-0.000133168
1232	9.31109	9.30624	-0.000138353
1234	9.30851	9.30596	-0.000142801
1236	9.30581	9.30567	-0.000146203
1238	9.3042	9.30538	-0.000148447
1240	9.3034	9.30508	-0.000149575
1242	9.30418	9.30478	-0.000149708
1244	9.30088	9.30448	-0.000148942
1246	9.29931	9.30418	-0.00014745
1248	9.29898	9.30389	-0.000145588
1250	9.30204	9.3036	-0.000143763
1252	9.30461	9.30332	-0.000142247
1254	9.30534	9.30303	-0.000141049
1256	9.30489	9.30275	-0.00014002
1258	9.30294	9.30247	-0.000138975
1260	9.30078	9.3022	-0.000137803
1420	9.29406	9.29268	4.74915e-05
1422	9.29355	9.29278	5.09505e-05
1424	9.292	9.29289	5.45831e-05
1426	9.29132	9.293	5.83841e-05
1428	9.29243	9.29312	6.22464e-05
1430	9.29412	9.29325	6.60714e-05
1432	9.29527	9.29339	6.98668e-05
1434	9.29428	9.29353	7.37477e-05
1436	9.29154	9.29368	7.78242e-05
1438	9.28841	9.29384	8.20383e-05
1440	9.29023	9.29401	8.60743e-05
1442	9.29083	9.29418	8.95477e-05
1444	9.28916	9.29437	9.2161e-05
1446	9.29092	9.29455	9.3557e-05
1448	9.29428	9.29474	9.33668e-05
1450	9.29587	9.29492	9.14198e-05
1452	9.2955	9.2951	8.77363e-05
1454	9.29604	9.29527	8.23725e-05
1456	9.29675	9.29543	7.5377e-05
1458	9.29766	9.29557	6.68372e-05
1460	9.29869	9.2957	5.68953e-05
1462	9.30054	9.2958	4.57632e-05
1464	9.30112	9.29588	3.37639e-05
1466	9.30021	9.29594	2.13138e-05
1468	9.29938	9.29597	8.81003e-06
1470	9.2986	9.29597	-3.42668e-06
1472	9.29945	9.29595	-1.51443e-05
1474	9.29764	9.29591	-2.60872e-05
1476	9.29581	9.29585	-3.60374e-05
1478	9.29416	9.29577	-4.49246e-05
1480	9.29566	9.29567	-5.28174e-05
1482	9.29457	9.29556	-5.97834e-05
1484	9.29207	9.29543	-6.58642e-05
1486	9.29186	9.29529	-7.12417e-05
1488	9.29222	9.29515	-7.61993e-05
1490	9.29295	9.29499	-8.10028e-05
1492	9.29257	9.29482	-8.58595e-05
1494	9.29427	9.29465	-9.09485e-05
1496	9.29485	9.29446	-9.63794e-05
1498	9.29697	9.29426	-0.000102152
1500	9.29772	9.29405	-0.000108135
1660	9.27208	9.27367	7.54135e-05
1662	9.27344	9.27383	8.6073e-05
1664	9.27299	9.27401	9.67917e-05
1666	9.27285	9.27422	0.00010751
1668	9.27279	9.27444	0.000118129
1670	9.27329	9.27469	0.000128522
1672	9.27331	9.27496	0.000138562
1674	9.27549	9.27524	0.000148121
1676	9.27557	9.27555	0.00015714
1678	9.27517	9.27587	0.000165632
1680	9.27222	9.27621	0.000173568
1682	9.27488	9.27656	0.000180753
1684	9.27467	9.27693	0.000186948
1686	9.275	9.27731	0.00019199
1688	9.27508	9.2777	0.000195687
1690	9.27612	9.27809	0.000197835
1692	9.27998	9.27849	0.00019824
1694	9.28235	9.27889	0.000196884
1696	9.28347	9.27928	0.000193972
1698	9.28309	9.27966	0.000189826
1700	9.28305	9.28003	0.000184762
1702	9.28356	9.2804	0.000179052
1704	9.28238	9.28075	0.000172952
1706	9.28139	9.28109	0.000166664
1708	9.28344	9.28142	0.000160267
1710	9.284	9.28173	0.000153858
1712	9.28225	9.28203	0.000147617
1714	9.28107	9.28232	0.000141648
1716	9.27988	9.2826	0.000135907
1718	9.28029	9.28287	0.000130229
1720	9.28128	9.28312	0.000124393
1722	9.28382	9.28336	0.000118213
1724	9.28499	9.28359	0.000111632
1726	9.28502	9.28381	0.000104728
1728	9.28768	9.28401	9.76086e-05
1730	9.28581	9.2842	9.04784e-05
1732	9.28518	9.28437	8.35581e-05
1734	9.28279	9.28453	7.69486e-05
1736	9.28381	9.28468	7.06104e-05
1738	9.28578	9.28482	6.44342e-05
1740	9.28361	9.28494	5.84236e-05
1900	9.27352	9.27274	-0.000109251
1902	9.2737	9.27253	-0.000107456
1904	9.27329	9.27231	-0.000105451
1906	9.2727	9.2721	-0.000103148
1908	9.26903	9.2719	-0.00010048
1910	9.26687	9.2717	-9.7543e-05
1912	9.2673	9.27151	-9.46582e-05
1914	9.2701	9.27132	-9.22031e-05
1916	9.27025	9.27114	-9.04049e-05
1918	9.27153	9.27096	-8.93522e-05
1920	9.27326	9.27078	-8.90585e-05
1922	9.27561	9.2706	-8.9397e-05
1924	9.27688	9.27042	-9.00554e-05
1926	9.2761	9.27024	-9.05553e-05
1928	9.2752	9.27006	-9.03823e-05
1930	9.2733	9.26988	-8.90774e-05
1932	9.26867	9.26971	-8.62836e-05
1934	9.2685	9.26954	-8.19014e-05
1936	9.26883	9.26938	-7.60175e-05
1938	9.26866	9.26924	-6.86981e-05
1940	9.26821	9.26911	-5.99902e-05
1942	9.26752	9.269	-4.99556e-05
1944	9.26712	9.26891	-3.86936e-05
1946	9.26367	9.26884	-2.63411e-05
1948	9.25979	9.2688	-1.31888e-05
1950	9.25973	9.26879	1.71023e-07
1952	9.26156	9.2688	1.29841e-05
1954	9.26237	9.26884	2.45697e-05
1956	9.26543	9.2689	3.43553e-05
1958	9.26761	9.26898	4.19256e-05
1960	9.27111	9.26907	4.70785e-05
1962	9.27336	9.26916	4.98422e-05
1964	9.27522	9.26926	5.04776e-05
1966	9.27233	9.26937	4.94083e-05
1968	9.27104	9.26946	4.70068e-05
1970	9.27195	9.26955	4.34627e-05
1972	9.27172	9.26963	3.8942e-05
1974	9.27323	9.26971	3.36315e-05
1976	9.27346	9.26977	2.77649e-05
1978	9.27137	9.26982	2.16434e-05
1980	9.2713	9.26986	1.54861e-05
2140	9.26197	9.25857	3.18947e-06
2142	9.2598	9.25859	9.24168e-06
2144	9.26231	9.25861	1.57781e-05
2146	9.26053	9.25865	2.30037e-05
2148	9.25796	9.2587	3.11515e-05
2150	9.25695	9.25877	4.02688e-05
2152	9.25377	9.25886	5.02484e-05
2154	9.25329	9.25898	6.08016e-05
2156	9.25324	9.25911	7.14787e-05
2158	9.25464	9.25926	8.17975e-05
2160	9.25457	9.25943	9.13199e-05
2162	9.2563	9.25963	9.96496e-05
2164	9.25726	9.25983	0.000106445
2166	9.25561	9.26005	0.00011146
2168	9.25996	9.26028	0.000114401
2170	9.26097	9.26051	0.00011507
2172	9.25915	9.26074	0.000113474
2174	9.26041	9.26096	0.000109565
2176	9.26375	9.26117	0.000103254
2178	9.26614	9.26137	9.46252e-05
2180	9.26903	9.26155	8.39867e-05
2182	9.27005	9.2617	7.185e-05
2184	9.26954	9.26184	5.88758e-05
2186	9.26517	9.26194	4.57343e-05
2188	9.26223	9.26202	3.28816e-05
2190	9.26098	9.26207	2.04614e-05
2192	9.26233	9.2621	8.43698e-06
2194	9.26473	9.26211	-3.2279e-06
2196	9.26446	9.26209	-1.44142e-05
2198	9.26459	9.26205	-2.4913e-05
2200	9.26431	9.26199	-3.45191e-05
2202	9.26555	9.26191	-4.303e-05
2204	9.26307	9.26182	-5.01968e-05
2206	9.26124	9.26171	-5.58151e-05
2208	9.26049	9.2616	-5.98524e-05
2210	9.26254	9.26147	-6.23747e-05
2212	9.261	9.26135	-6.33835e-05
2214	9.25983	9.26122	-6.28486e-05
2216	9.25663	9.2611	-6.08428e-05
2218	9.25463	9.26098	-5.76106e-05
2220	9.25323	9.26087	-5.36037e-05
2380	9.26228	9.2577	-0.000122554
2382	9.2633	9.25745	-0.000128413
2384	9.26215	9.25719	-0.000133774
2386	9.25968	9.25692	-0.000138186
2388	9.2597	9.25664	-0.000141327
2390	9.25829	9.25636	-0.000142952
2392	9.25695	9.25607	-0.000142854
2394	9.25613	9.25578	-0.000140915
2396	9.25586	9.25551	-0.000137083
2398	9.25588	9.25524	-0.00013133
2400	9.25156	9.25498	-0.000123613
2402	9.24856	9.25474	-0.00011405
2404	9.24654	9.25453	-0.00010304
2406	9.24433	9.25433	-9.11763e-05
2408	9.24819	9.25416	-7.92086e-05
2410	9.24949	9.25402	-6.7804e-05
2412	9.25079	9.25389	-5.74008e-05
2414	9.25178	9.25379	-4.83173e-05
2416	9.2516	9.2537	-4.0767e-05
2418	9.2538	9.25362	-3.49212e-05
2420	9.25397	9.25356	-3.08599e-05
2422	9.25541	9.2535	-2.85589e-05
2424	9.25649	9.25344	-2.79209e-05
2426	9.25816	9.25338	-2.87386e-05
2428	9.25738	9.25332	-3.06852e-05
2430	9.25645	9.25326	-3.33919e-05
2432	9.25713	9.25319	-3.65563e-05
2434	9.25629	9.25311	-3.98806e-05
2436	9.25388	9.25303	-4.30676e-05
2438	9.25331	9.25294	-4.59495e-05
2440	9.25532	9.25285	-4.84754e-05
2442	9.255	9.25275	-5.05268e-05
2444	9.25174	9.25265	-5.19063e-05
2446	9.24992	9.25254	-5.25579e-05
2448	9.25041	9.25244	-5.26288e-05
2450	9.25099	9.25233	-5.23131e-05
2452	9.25461	9.25223	-5.17513e-05
2454	9.25472	9.25212	-5.08998e-05
2456	9.25165	9.25202	-4.95508e-05
2458	9.24946	9.25193	-4.76115e-05
2460	9.24642	9.25183	-4.52005e-05
2622	9.24751	9.24676	-0.000108711
2624	9.25128	9.24654	-0.000112885
2626	9.25178	9.24631	-0.000116882
2628	9.24797	9.24607	-0.000120276
2630	9.24687	9.24583	-0.000122758
2632	9.24468	9.24558	-0.000124205
2634	9.24365	9.24533	-0.000124613
2636	9.24328	9.24508	-0.000124087
2638	9.24399	9.24483	-0.000122775
2640	9.24503	9.24459	-0.000120786
2642	9.24514	9.24435	-0.000118138
2644	9.24541	9.24412	-0.00011478
2646	9.24682	9.24389	-0.000110624
2648	9.245	9.24368	-0.000105496
2650	9.24444	9.24347	-9.92163e-05
2652	9.24548	9.24328	-9.16902e-05
2654	9.24629	9.24311	-8.27849e-05
2656	9.24434	9.24295	-7.22755e-05
2658	9.24179	9.24282	-5.99708e-05
2660	9.2399	9.24271	-4.58561e-05
2662	9.24013	9.24264	-3.00916e-05
2664	9.23826	9.24259	-1.28993e-05
2666	9.23876	9.24258	5.43548e-06
2668	9.23811	9.24261	2.45723e-05
2670	9.23571	9.24268	4.41631e-05
2672	9.23621	9.24279	6.37289e-05
2674	9.23633	9.24294	8.27039e-05
2676	9.23697	9.24312	0.000100537
2678	9.23877	9.24334	0.000116696
2680	9.23927	9.24359	0.000130733
2682	9.23913	9.24386	0.000142277
2684	9.24229	9.24415	0.000150949
2686	9.24688	9.24446	0.000156475
2688	9.24985	9.24478	0.000158878
2690	9.24824	9.2451	0.000158469
2692	9.2493	9.24541	0.000155592
2694	9.25124	9.24572	0.000150542
2696	9.25317	9.24601	0.00014371
2698	9.25236	9.24629	0.000135628
2700	9.25163	9.24655	0.000126847
2702	9.24875	9.2468	0.000117834
2862	9.23983	9.23226	-0.000147235
2864	9.23681	9.23197	-0.00014445
2866	9.23285	9.23169	-0.000140689
2868	9.23059	9.23141	-0.000135701
2870	9.22928	9.23114	-0.00012947
2872	9.22738	9.23089	-0.00012211
2874	9.22981	9.23066	-0.000113845
2876	9.22883	9.23044	-0.000104857
2878	9.22766	9.23024	-9.52478e-05
2880	9.22613	9.23006	-8.51936e-05
2882	9.22486	9.2299	-7.49658e-05
2884	9.22434	9.22976	-6.49385e-05
2886	9.22372	9.22964	-5.55484e-05
2888	9.2273	9.22953	-4.72686e-05
2890	9.22899	9.22945	-4.04396e-05
2892	9.22918	9.22937	-3.51737e-05
2894	9.22983	9.2293	-3.14979e-05
2896	9.23402	9.22924	-2.93983e-05
2898	9.23546	9.22919	-2.86533e-05
2900	9.23351	9.22913	-2.88015e-05
2902	9.23297	9.22907	-2.93976e-05
2904	9.23331	9.22901	-3.0096e-05
2906	9.23466	9.22895	-3.05546e-05
2908	9.23255	9.22889	-3.03554e-05
2910	9.23031	9.22883	-2.91068e-05
2912	9.2276	9.22877	-2.65944e-05
2914	9.22485	9.22872	-2.28056e-05
2916	9.22579	9.22868	-1.79512e-05
2918	9.22716	9.22865	-1.2314e-05
2920	9.227	9.22863	-6.07698e-06
2922	9.22625	9.22863	6.28948e-07
2924	9.22673	9.22864	7.63605e-06
2926	9.22572	9.22866	1.47651e-05
2928	9.2253	9.2287	2.18137e-05
2930	9.22609	9.22875	2.85173e-05
2932	9.22475	9.22881	3.46232e-05
2934	9.22671	9.22888	3.98509e-05
2936	9.22855	9.22897	4.39405e-05
2938	9.23198	9.22906	4.67838e-05
2940	9.23389	9.22915	4.84852e-05
2942	9.23594	9.22925	4.93643e-05
3102	9.23466	9.22951	-0.000116644
3104	9.23464	9.22927	-0.000121179
3106	9.23585	9.22902	-0.000125124
3108	9.2343	9.22877	-0.000127971
3110	9.23222	9.22851	-0.000129203
3112	9.23092	9.22825	-0.000128436
3114	9.22727	9.228	-0.000125401
3116	9.22361	9.22775	-0.000120019
3118	9.22346	9.22752	-0.000112493
3120	9.22245	9.2273	-0.000103165
3122	9.22265	9.22711	-9.24061e-05
3124	9.22317	9.22694	-8.06058e-05
3126	9.22419	9.22679	-6.81071e-05
3128	9.22417	9.22666	-5.51756e-05
3130	9.2238	9.22657	-4.20234e-05
3132	9.22482	9.2265	-2.88699e-05
3134	9.22546	9.22645	-1.59003e-05
3136	9.22416	9.22643	-3.22593e-06
3138	9.22351	9.22644	9.0171e-06
3140	9.22471	9.22647	2.06118e-05
3142	9.22142	9.22652	3.1363e-05
3144	9.2221	9.22659	4.09844e-05
3146	9.22225	9.22668	4.90755e-05
3148	9.22461	9.22679	5.52636e-05
3150	9.22728	9.2269	5.92727e-05
3152	9.22928	9.22702	6.10278e-05
3154	9.23149	9.22714	6.06391e-05
3156	9.23358	9.22726	5.83826e-05
3158	9.23423	9.22738	5.47036e-05
3160	9.23185	9.22748	5.0152e-05
3162	9.22924	9.22758	4.51966e-05
3164	9.22862	9.22766	4.00891e-05
3166	9.22993	9.22774	3.4939e-05
3168	9.2305	9.2278	2.98775e-05
3170	9.22829	9.22786	2.51089e-05
3172	9.22564	9.2279	2.07639e-05
3174	9.22524	9.22794	1.6766e-05
3176	9.22783	9.22797	1.2908e-05
3178	9.2272	9.22799	9.07115e-06
3180	9.22934	9.22801	5.21666e-06
3182	9.22836	9.22801	1.36687e-06
3342	9.21982	9.21904	-1.81845e-05
3344	9.21742	9.21901	-1.47764e-05
3346	9.21728	9.21898	-1.12804e-05
3348	9.21599	9.21896	-7.83389e-06
3350	9.2161	9.21895	-4.63202e-06
3352	9.21943	9.21894	-1.91776e-06
3354	9.22078	9.21894	2.10141e-07
3356	9.22211	9.21894	1.84861e-06
3358	9.22226	9.21895	3.20662e-06
3360	9.22106	9.21896	4.55469e-06
3362	9.22016	9.21897	6.11882e-06
3364	9.21917	9.21898	8.03658e-06
3366	9.21889	9.219	1.03658e-05
3368	9.21941	9.21902	1.31095e-05
3370	9.21915	9.21905	1.62789e-05
3372	9.21906	9.21909	1.98942e-05
3374	9.21927	9.21913	2.39577e-05
3376	9.21887	9.21918	2.84738e-05
3378	9.21844	9.21925	3.34348e-05
3380	9.21752	9.21932	3.87936e-05
3382	9.22005	9.2194	4.44414e-05
3384	9.22022	9.2195	5.03298e-05
3386	9.21943	9.2196	5.65157e-05
3388	9.21718	9.21972	6.30218e-05
3390	9.21774	9.21986	6.97347e-05
3392	9.21829	9.22	7.646e-05
3394	9.2175	9.22016	8.30378e-05
3396	9.21717	9.22033	8.92854e-05
3398	9.21639	9.22052	9.49594e-05
3400	9.21691	9.22071	9.97552e-05
3402	9.21904	9.22092	0.000103342
3404	9.21995	9.22113	0.000105482
3406	9.22233	9.22134	0.000106047
3408	9.22142	9.22155	0.000105031
3410	9.22277	9.22176	0.000102468
3412	9.2239	9.22196	9.83966e-05
3414	9.22209	9.22215	9.29394e-05
3416	9.22502	9.22233	8.61751e-05
3418	9.22761	9.22249	7.8214e-05
3420	9.22782	9.22264	6.93818e-05
3422	9.2285	9.22277	6.01086e-05
3582	9.2093	9.21565	0.00012179
3584	9.21269	9.21591	0.000132579
3586	9.21533	9.21618	0.000142956
3588	9.21424	9.21648	0.000152752
3590	9.21162	9.2168	0.000161837
3592	9.21038	9.21713	0.000169901
3594	9.2109	9.21747	0.000176446
3596	9.21118	9.21783	0.000180917
3598	9.21371	9.2182	0.000182762
3600	9.21628	9.21856	0.000181516
3602	9.21612	9.21892	0.000176896
3604	9.21728	9.21927	0.00016869
3606	9.21871	9.21959	0.000156699
3608	9.22008	9.21989	0.000140802
3610	9.22327	9.22015	0.000120972
3612	9.22639	9.22037	9.73465e-05
3614	9.22699	9.22054	7.03068e-05
3616	9.22773	9.22065	4.03742e-05
3618	9.22997	9.2207	8.11364e-06
3620	9.23262	9.22068	-2.5792e-05
3622	9.23507	9.2206	-6.04575e-05
3624	9.23336	9.22044	-9.47801e-05
3626	9.22923	9.22022	-0.000127616
3628	9.22568	9.21993	-0.000158048
3630	9.22469	9.21959	-0.000185462
3632	9.22161	9.21919	-0.000209403
3634	9.22015	9.21875	-0.000229557
3636	9.21688	9.21828	-0.000245766
3638	9.21538	9.21777	-0.00025803
3640	9.21352	9.21725	-0.000266507
3642	9.21078	9.21671	-0.000271453
3644	9.21419	9.21616	-0.00027327
3646	9.21186	9.21562	-0.00027229
3648	9.2125	9.21508	-0.00026875
3650	9.21285	9.21454	-0.000262917
3652	9.21169	9.21403	-0.000254967
3654	9.21079	9.21353	-0.000245069
3656	9.20779	9.21305	-0.000233436
3658	9.20643	9.21259	-0.0002204
3660	9.20579	9.21217	-0.000206437
3662	9.20624	9.21177	-0.000192072
3822	9.21551	9.21789	-7.84272e-05
3824	9.22023	9.21772	-9.02812e-05
3826	9.22097	9.21753	-0.000102554
3828	9.21838	9.21731	-0.000114997
3830	9.21711	9.21707	-0.000127422
3832	9.21922	9.2168	-0.000139783
3834	9.21744	9.21651	-0.000151977
3836	9.21975	9.21619	-0.000163863
3838	9.21963	9.21585	-0.000175254
3840	9.22326	9.21549	-0.000185844
3842	9.22769	9.21511	-0.000195151
3844	9.22953	9.21471	-0.000202325
3846	9.22686	9.2143	-0.000206222
3848	9.21995	9.21389	-0.000205698
3850	9.21302	9.21348	-0.000199978
3852	9.20804	9.21309	-0.000188826
3854	9.20335	9.21273	-0.000172473
3856	9.20299	9.21241	-0.000151523
3858	9.20187	9.21213	-0.00012676
3860	9.20173	9.2119	-9.90052e-05
3862	9.2003	9.21173	-6.91127e-05
3864	9.20077	9.21163	-3.79843e-05
3866	9.20346	9.21158	-6.55102e-06
3868	9.20454	9.2116	2.43945e-05
3870	9.20652	9.21168	5.42184e-05
3872	9.20694	9.21181	8.24108e-05
3874	9.20671	9.21201	0.000108553
3876	9.20891	9.21225	0.000132219
3878	9.21285	9.21253	0.00015305
3880	9.21352	9.21286	0.000170919
3882	9.21323	9.21321	0.000185868
3884	9.21398	9.2136	0.000197923
3886	9.21504	9.214	0.000207103
3888	9.21819	9.21443	0.000213466
3890	9.21712	9.21486	0.000217212
3892	9.21798	9.21529	0.000218593
3894	9.21967	9.21573	0.000217815
3896	9.22105	9.21616	0.000215156
3898	9.22091	9.21659	0.000210983
3900	9.22239	9.21701	0.000205682
3902	9.22398	9.21741	0.000199657
4062	9.21693	9.21774	-0.000142137
4064	9.21681	9.21746	-0.000144417
4066	9.21782	9.21717	-0.000146741
4068	9.21709	9.21687	-0.000149109
4070	9.21579	9.21657	-0.000151484
4072	9.21453	9.21626	-0.000153891
4074	9.21537	9.21595	-0.000156433
4076	9.21608	9.21564	-0.000159207
4078	9.2165	9.21532	-0.000162221
4080	9.2173	9.21499	-0.000165404
4082	9.21423	9.21465	-0.000168612
4084	9.21455	9.21431	-0.000171765
4086	9.21398	9.21397	-0.000174872
4088	9.21289	9.21361	-0.000177922
4090	9.21457	9.21326	-0.000180944
4092	9.21647	9.21289	-0.000183915
4094	9.21602	9.21252	-0.00018663
4096	9.21374	9.21215	-0.000188793
4098	9.21077	9.21177	-0.000190192
4100	9.21019	9.21138	-0.000190802
4102	9.20896	9.211	-0.000190714
4104	9.20725	9.21062	-0.000190063
4106	9.20806	9.21024	-0.000189076
4108	9.2076	9.20987	-0.000187984
4110	9.20662	9.20949	-0.000186974
4112	9.20553	9.20912	-0.00018626
4114	9.2085	9.20875	-0.000186112
4116	9.21297	9.20837	-0.00018669
4118	9.2154	9.208	-0.000187812
4120	9.21523	9.20762	-0.000188977
4122	9.21373	9.20724	-0.000189558
4124	9.21002	9.20686	-0.000188968
4126	9.20831	9.20649	-0.000186803
4128	9.20431	9.20612	-0.000182855
4130	9.20143	9.20576	-0.000177125
4132	9.19994	9.20541	-0.000169866
4134	9.19977	9.20508	-0.00016149
4136	9.19936	9.20477	-0.000152445
4138	9.20011	9.20447	-0.000143179
4140	9.20359	9.20419	-0.0001341
4142	9.20707	9.20393	-0.000125415
4302	9.20548	9.21141	5.19597e-05
4304	9.20789	9.21151	4.75921e-05
4306	9.21233	9.2116	4.2422e-05
4308	9.21507	9.21168	3.63287e-05
4310	9.21651	9.21174	2.94842e-05
4312	9.21673	9.2118	2.2229e-05
4314	9.21766	9.21183	1.49682e-05
4316	9.21648	9.21186	8.15125e-06
4318	9.21476	9.21187	2.21432e-06
4320	9.21184	9.21187	-2.52862e-06
4322	9.20855	9.21186	-5.95784e-06
4324	9.2062	9.21184	-8.21288e-06
4326	9.20392	9.21182	-9.6678e-06
4328	9.20248	9.2118	-1.08884e-05
4330	9.20534	9.21178	-1.25941e-05
4332	9.20716	9.21175	-1.54431e-05
4334	9.20941	9.21172	-1.98961e-05
4336	9.21361	9.21167	-2.62414e-05
4338	9.21898	9.21161	-3.44943e-05
4340	9.22016	9.21153	-4.42662e-05
4342	9.21935	9.21143	-5.48891e-05
4344	9.21788	9.21131	-6.56726e-05
4346	9.21546	9.21117	-7.60124e-05
4348	9.21162	9.21101	-8.54549e-05
4350	9.21143	9.21083	-9.37956e-05
4352	9.21019	9.21064	-0.000100984
4354	9.20997	9.21043	-0.000107014
4356	9.21055	9.21021	-0.000111923
4358	9.21165	9.20998	-0.000115717
4360	9.20968	9.20975	-0.00011831
4362	9.2084	9.20951	-0.000119636
4364	9.20751	9.20927	-0.000119743
4366	9.20742	9.20903	-0.000118752
4368	9.20658	9.20879	-0.000116803
4370	9.20401	9.20856	-0.000114056
4372	9.20441	9.20834	-0.000110794
4374	9.20389	9.20812	-0.00010737
4376	9.20436	9.20791	-0.000104126
4378	9.2086	9.2077	-0.000101386
4380	9.21066	9.2075	-9.92611e-05
4382	9.21109	9.20731	-9.7582e-05
4542	9.20145	9.20171	2.93309e-05
4544	9.20196	9.20177	3.09714e-05
4546	9.20041	9.20183	3.25998e-05
4548	9.19954	9.2019	3.41648e-05
4550	9.19952	9.20197	3.55084e-05
4552	9.20091	9.20204	3.64297e-05
4554	9.20288	9.20211	3.67792e-05
4556	9.20198	9.20219	3.65413e-05
4558	9.20046	9.20226	3.57393e-05
4560	9.19952	9.20233	3.42895e-05
4562	9.19875	9.2024	3.19999e-05
4564	9.20147	9.20246	2.86009e-05
4566	9.20613	9.20251	2.38987e-05
4568	9.21015	9.20255	1.80031e-05
4570	9.21093	9.20258	1.13826e-05
4572	9.2079	9.2026	4.7032e-06
4574	9.20635	9.2026	-1.46491e-06
4576	9.2033	9.20259	-6.74395e-06
4578	9.20103	9.20257	-1.09479e-05
4580	9.20065	9.20255	-1.41116e-05
4582	9.20151	9.20252	-1.63791e-05
4584	9.2011	9.20248	-1.78719e-05
4586	9.20179	9.20245	-1.86902e-05
4588	9.202	9.20241	-1.89193e-05
4590	9.20168	9.20237	-1.8604e-05
4592	9.20004	9.20234	-1.77906e-05
4594	9.20039	9.2023	-1.6604e-05
4596	9.20086	9.20227	-1.52202e-05
4598	9.20258	9.20224	-1.37781e-05
4600	9.20415	9.20221	-1.23227e-05
4602	9.20576	9.20219	-1.07591e-05
4604	9.20332	9.20217	-8.85733e-06
4606	9.2001	9.20216	-6.42001e-06
4608	9.19855	9.20215	-3.48507e-06
4610	9.19692	9.20214	-2.88885e-07
4612	9.19651	9.20215	2.79993e-06
4614	9.1986	9.20215	5.32762e-06
4616	9.20302	9.20217	6.9104e-06
4618	9.20478	9.20218	7.43547e-06
4620	9.20614	9.20219	7.04693e-06
4622	9.20824	9.20221	6.01796e-06
4782	9.20211	9.19981	-6.39858e-06
4784	9.20363	9.19979	-5.33192e-06
4786	9.19949	9.19979	-3.88478e-06
4788	9.19552	9.19978	-1.90958e-06
4790	9.19408	9.19978	4.03228e-07
4792	9.19607	9.19978	2.63768e-06
4794	9.19434	9.19979	4.40105e-06
4796	9.1946	9.1998	5.311e-06
4798	9.19459	9.19981	4.923e-06
4800	9.19855	9.19982	2.802e-06
4802	9.20401	9.19982	-1.32309e-06
4804	9.2064	9.19981	-7.33042e-06
4806	9.2064	9.19979	-1.477e-05
4808	9.20544	9.19975	-2.30908e-05
4810	9.20278	9.1997	-3.1779e-05
4812	9.2009	9.19962	-4.04682e-05
4814	9.20297	9.19953	-4.89761e-05
4816	9.2015	9.19943	-5.7106e-05
4818	9.20067	9.19931	-6.4628e-05
4820	9.19801	9.19917	-7.13987e-05
4822	9.1946	9.19902	-7.74096e-05
4824	9.19328	9.19886	-8.28937e-05
4826	9.19343	9.19869	-8.82686e-05
4828	9.19755	9.19851	-9.39867e-05
4830	9.20102	9.19831	-0.000100308
4832	9.20271	9.19811	-0.000107158
4834	9.2031	9.19788	-0.000114233
4836	9.20359	9.19765	-0.000121121
4838	9.20188	9.1974	-0.000127358
4840	9.20077	9.19714	-0.000132507
4842	9.20186	9.19687	-0.000136231
4844	9.19829	9.1966	-0.000138169
4846	9.19549	9.19632	-0.000138042
4848	9.19073	9.19605	-0.000135815
4850	9.19022	9.19578	-0.000131743
4852	9.19007	9.19552	-0.000126281
4854	9.1886	9.19527	-0.000119887
4856	9.19044	9.19504	-0.000113068
4858	9.19454	9.19482	-0.000106295
4860	9.19474	9.19461	-9.97705e-05
4862	9.19555	9.19442	-9.3502e-05
5022	9.19297	9.19208	-0.000102707
5024	9.19247	9.19186	-0.000109121
5026	9.194	9.19164	-0.000115592
5028	9.19979	9.1914	-0.000121996
5030	9.20146	9.19115	-0.000127883
5032	9.20046	9.19089	-0.000132474
5034	9.19762	9.19062	-0.000134937
5036	9.19392	9.19035	-0.000134582
5038	9.18975	9.19009	-0.000130967
5040	9.18749	9.18983	-0.000123958
5042	9.18563	9.18959	-0.000113666
5044	9.18309	9.18938	-0.000100354
5046	9.1836	9.18919	-8.44503e-05
5048	9.18538	9.18904	-6.64516e-05
5050	9.18636	9.18893	-4.67442e-05
5052	9.18612	9.18886	-2.5588e-05
5054	9.18403	9.18883	-3.20445e-06
5056	9.1824	9.18884	2.00918e-05
5058	9.18204	9.18891	4.38316e-05
5060	9.18367	9.18902	6.7459e-05
5062	9.1839	9.18918	9.04639e-05
5064	9.18421	9.18938	0.000112403
5066	9.18533	9.18963	0.000132839
5068	9.18573	9.18991	0.000151377
5070	9.18765	9.19023	0.000167663
5072	9.18748	9.19058	0.000181414
5074	9.18763	9.19095	0.000192394
5076	9.18888	9.19135	0.000200335
5078	9.19176	9.19175	0.000204993
5080	9.19465	9.19216	0.000206268
5082	9.19653	9.19258	0.000204264
5084	9.19964	9.19298	0.000199248
5086	9.19866	9.19337	0.000191665
5088	9.2001	9.19374	0.000182014
5090	9.19988	9.1941	0.00017078
5092	9.20022	9.19443	0.00015847
5094	9.19995	9.19473	0.000145568
5096	9.19654	9.19501	0.000132533
5098	9.1963	9.19526	0.000119648
5100	9.19537	9.19549	0.00010702
5102	9.19596	9.19569	9.46875e-05
5262	9.18223	9.18636	0.000123123
5264	9.18207	9.18662	0.000136006
5266	9.18066	9.1869	0.000148668
5268	9.18075	9.18721	0.000160658
5270	9.18504	9.18754	0.000171448
5272	9.18937	9.1879	0.000180661
5274	9.1896	9.18826	0.000188255
5276	9.18875	9.18865	0.000194348
5278	9.18645	9.18904	0.000198998
5280	9.18327	9.18944	0.000202102
5282	9.1835	9.18985	0.000203295
5284	9.18419	9.19025	0.000202053
5286	9.18799	9.19065	0.000197859
5288	9.19086	9.19104	0.000190347
5290	9.19442	9.19141	0.000179398
5292	9.19558	9.19176	0.00016513
5294	9.19863	9.19207	0.000147829
5296	9.20094	9.19235	0.000127926
5298	9.20256	9.19258	0.000106056
5300	9.20045	9.19277	8.29943e-05
5302	9.19876	9.19291	5.94774e-05
5304	9.19839	9.19301	3.60706e-05
5306	9.19865	9.19306	1.32426e-05
5308	9.19714	9.19306	-8.5487e-06
5310	9.19608	9.19303	-2.88998e-05
5312	9.19579	9.19295	-4.75128e-05
5314	9.19537	9.19284	-6.41418e-05
5316	9.19443	9.19269	-7.85622e-05
5318	9.19352	9.19252	-9.0596e-05
5320	9.1903	9.19233	-0.000100129
5322	9.18619	9.19213	-0.000107204
5324	9.18654	9.19191	-0.000112155
5326	9.18701	9.19168	-0.000115453
5328	9.19012	9.19144	-0.000117518
5330	9.19239	9.19121	-0.0001186
5332	9.19158	9.19097	-0.000118705
5334	9.18915	9.19073	-0.000117758
5336	9.18692	9.1905	-0.000115799
5338	9.18701	9.19027	-0.000113045
5340	9.18691	9.19005	-0.000109781
5342	9.18794	9.18983	-0.000106274
5502	9.18781	9.18765	2.92405e-05
5504	9.18741	9.18771	2.90497e-05
5506	9.18476	9.18777	2.88127e-05
5508	9.18451	9.18783	2.83913e-05
5510	9.18639	9.18788	2.75212e-05
5512	9.19036	9.18794	2.60014e-05
5514	9.19049	9.18799	2.38706e-05
5516	9.18951	9.18803	2.13341e-05
5518	9.18812	9.18807	1.85578e-05
5520	9.18751	9.18811	1.56052e-05
5522	9.18788	9.18814	1.24532e-05
5524	9.18594	9.18816	9.06586e-06
5526	9.18629	9.18817	5.33968e-06
5528	9.186	9.18818	1.10335e-06
5530	9.1869	9.18818	-3.81255e-06
5532	9.18633	9.18816	-9.5524e-06
5534	9.18592	9.18814	-1.62459e-05
5536	9.18699	9.1881	-2.4062e-05
5538	9.18667	9.18804	-3.31392e-05
5540	9.1856	9.18796	-4.35807e-05
5542	9.18581	9.18786	-5.55421e-05
5544	9.18724	9.18774	-6.92081e-05
5546	9.19304	9.18759	-8.46852e-05
5548	9.19488	9.1874	-0.000101766
5550	9.19878	9.18718	-0.000119911
5552	9.1976	9.18692	-0.000138322
5554	9.19525	9.18663	-0.000156069
5556	9.19349	9.1863	-0.000172346
5558	9.19008	9.18594	-0.000186492
5560	9.18673	9.18555	-0.000198034
5562	9.18326	9.18515	-0.000206749
5564	9.18132	9.18473	-0.000212667
5566	9.1791	9.1843	-0.00021601
5568	9.17937	9.18386	-0.000217137
5570	9.17887	9.18343	-0.000216452
5572	9.17966	9.183	-0.000214333
5574	9.17819	9.18257	-0.000211111
5576	9.1785	9.18216	-0.000207107
5578	9.17981	9.18175	-0.000202658
5580	9.17995	9.18135	-0.000197996
5582	9.18001	9.18095	-0.00019326
5742	9.1813	9.16957	-1.67373e-05
5744	9.18035	9.16953	-1.6609e-05
5746	9.17766	9.1695	-1.51122e-05
5748	9.17399	9.16947	-1.14543e-05
5750	9.16976	9.16946	-5.106e-06
5752	9.16577	9.16946	4.1337e-06
5754	9.16337	9.16947	1.61234e-05
5756	9.16342	9.16952	3.04542e-05
5758	9.16272	9.1696	4.66164e-05
5760	9.16272	9.16971	6.40681e-05
5762	9.16147	9.16985	8.22303e-05
5764	9.16027	9.17004	0.000100461
5766	9.15968	9.17026	0.000118003
5768	9.16407	9.17051	0.000134006
5770	9.16718	9.17079	0.00014776
5772	9.16941	9.1711	0.000158846
5774	9.17242	9.17142	0.000167042
5776	9.17635	9.17176	0.00017232
5778	9.17697	9.17211	0.000174911
5780	9.17831	9.17246	0.000175212
5782	9.17723	9.17281	0.000173668
5784	9.17938	9.17316	0.000170708
5786	9.17972	9.17349	0.000166776
5788	9.1778	9.17382	0.000162393
5790	9.17606	9.17414	0.000157984
5792	9.17452	9.17445	0.000153796
5794	9.17475	9.17476	0.000149912
5796	9.17562	9.17505	0.000146333
5798	9.17753	9.17534	0.000143085
5800	9.17561	9.17563	0.000140281
5802	9.17542	9.17591	0.000138012
5804	9.1743	9.17618	0.000136257
5806	9.17621	9.17645	0.000134917
5808	9.17867	9.17672	0.000133903
5810	9.17985	9.17699	0.000133286
5812	9.17479	9.17725	0.000133268
5814	9.17386	9.17752	0.000133864
5816	9.17372	9.17779	0.000134821
5818	9.17576	9.17806	0.000135815
5820	9.17952	9.17833	0.00013658
5822	9.18004	9.17861	0.000137069
5982	9.17816	9.18489	-0.000171363
5984	9.18234	9.18454	-0.000179783
5986	9.18547	9.18417	-0.000188964
5988	9.18629	9.18378	-0.000198941
5990	9.1876	9.18337	-0.000209555
5992	9.18952	9.18294	-0.000220526
5994	9.19143	9.18249	-0.000231401
5996	9.19077	9.18202	-0.000241534
5998	9.18732	9.18153	-0.000250186
6000	9.1827	9.18102	-0.000256749
6002	9.18102	9.1805	-0.000260911
6004	9.17938	9.17998	-0.000262581
6006	9.18095	9.17945	-0.000261761
6008	9.17894	9.17893	-0.000258415
6010	9.17712	9.17842	-0.000252479
6012	9.17302	9.17792	-0.000244007
6014	9.16858	9.17745	-0.000233259
6016	9.16986	9.17699	-0.000220809
6018	9.17042	9.17656	-0.000207326
6020	9.17035	9.17616	-0.000193365
6022	9.16899	9.17579	-0.000179423
6024	9.16822	9.17544	-0.000166028
6026	9.17123	9.17512	-0.000153765
6028	9.17425	9.17483	-0.000143098
6030	9.17596	9.17455	-0.000134215
6032	9.17901	9.17429	-0.00012708
6034	9.18041	9.17404	-0.000121437
6036	9.17859	9.1738	-0.000116824
6038	9.17642	9.17357	-0.000112775
6040	9.17342	9.17335	-0.00010897
6042	9.17388	9.17314	-0.000105288
6044	9.17424	9.17293	-0.000101695
6046	9.17054	9.17273	-9.81065e-05
6048	9.17108	9.17254	-9.45582e-05
6050	9.17299	9.17235	-9.12033e-05
6052	9.1744	9.17217	-8.80763e-05
6054	9.17524	9.172	-8.50579e-05
6056	9.17284	9.17183	-8.19197e-05
6058	9.17057	9.17167	-7.84846e-05
6060	9.16839	9.17152	-7.47566e-05
6062	9.17045	9.17137	-7.09124e-05
6222	9.16869	9.16896	-5.68299e-05
6224	9.16934	9.16885	-6.03716e-05
6226	9.16718	9.16872	-6.40069e-05
6228	9.16632	9.16859	-6.77795e-05
6230	9.16727	9.16845	-7.18483e-05
6232	9.17112	9.1683	-7.63574e-05
6234	9.17369	9.16815	-8.12382e-05
6236	9.17505	9.16798	-8.61417e-05
6238	9.17612	9.1678	-9.05414e-05
6240	9.17594	9.16762	-9.37949e-05
6242	9.17399	9.16743	-9.52071e-05
6244	9.17413	9.16724	-9.41561e-05
6246	9.17003	9.16705	-9.008e-05
6248	9.16653	9.16688	-8.25669e-05
6250	9.16373	9.16673	-7.15072e-05
6252	9.16455	9.1666	-5.70409e-05
6254	9.16311	9.1665	-3.93784e-05
6256	9.16219	9.16644	-1.87467e-05
6258	9.16073	9.16643	4.53537e-06
6260	9.16004	9.16646	3.00525e-05
6262	9.16216	9.16655	5.72989e-05
6264	9.16049	9.16669	8.58233e-05
6266	9.15853	9.16689	0.000115184
6268	9.15616	9.16715	0.000144772
6270	9.15755	9.16747	0.00017378
6272	9.1588	9.16785	0.000201335
6274	9.15883	9.16827	0.000226645
6276	9.1618	9.16875	0.000248938
6278	9.16382	9.16927	0.00026753
6280	9.16752	9.16982	0.000281903
6282	9.16985	9.17039	0.000291734
6284	9.1753	9.17098	0.000296903
6286	9.17728	9.17158	0.00029757
6288	9.17693	9.17217	0.000294152
6290	9.1767	9.17275	0.000287086
6292	9.17751	9.17331	0.000276738
6294	9.18025	9.17386	0.000263446
6296	9.18294	9.17437	0.000247654
6298	9.18347	9.17484	0.000229986
6300	9.1823	9.17529	0.000211162
6302	9.18395	9.17569	0.000191834
6462	9.15652	9.16374	0.00016961
6464	9.15745	9.1641	0.000188426
6466	9.16063	9.16449	0.00020684
6468	9.16305	9.16492	0.000224413
6470	9.16487	9.16539	0.000240904
6472	9.16552	9.16589	0.000256215
6474	9.16401	9.16641	0.000270308
6476	9.16226	9.16697	0.000283067
6478	9.16178	9.16754	0.000294196
6480	9.16292	9.16814	0.000303257
6482	9.16571	9.16876	0.000309791
6484	9.16636	9.16938	0.000313454
6486	9.16687	9.17001	0.000313992
6488	9.16794	9.17063	0.000311148
6490	9.16868	9.17125	0.000304677
6492	9.17098	9.17185	0.000294362
6494	9.17278	9.17242	0.000280057
6496	9.1762	9.17297	0.000261741
6498	9.17811	9.17347	0.000239565
6500	9.18022	9.17392	0.000213856
6502	9.17972	9.17432	0.000185073
6504	9.18053	9.17466	0.000153702
6506	9.18315	9.17494	0.000120214
6508	9.1832	9.17514	8.51978e-05
6510	9.18476	9.17528	4.93322e-05
6512	9.18379	9.17534	1.33496e-05
6514	9.1855	9.17533	-2.20008e-05
6516	9.18341	9.17525	-5.59412e-05
6518	9.18198	9.17511	-8.77063e-05
6520	9.18178	9.1749	-0.000116668
6522	9.1808	9.17464	-0.000142253
6524	9.17937	9.17434	-0.000163916
6526	9.17497	9.17399	-0.000181189
6528	9.16952	9.17361	-0.000193824
6530	9.16672	9.17322	-0.000201949
6532	9.16675	9.17281	-0.000206006
6534	9.16709	9.1724	-0.000206519
6536	9.16508	9.17199	-0.000203964
6538	9.16284	9.17158	-0.000198849
6540	9.1623	9.17119	-0.000191828
6542	9.15922	9.17082	-0.000183637
6702	9.16657	9.16746	-3.9237e-05
6704	9.16909	9.16738	-4.43388e-05
6706	9.17047	9.16728	-4.96129e-05
6708	9.17097	9.16718	-5.48547e-05
6710	9.17333	9.16706	-5.97727e-05
6712	9.17341	9.16694	-6.39464e-05
6714	9.17509	9.16681	-6.6844e-05
6716	9.17363	9.16667	-6.78495e-05
6718	9.16978	9.16654	-6.63268e-05
6720	9.1683	9.16641	-6.18499e-05
6722	9.16354	9.16629	-5.42048e-05
6724	9.15964	9.1662	-4.3428e-05
6726	9.15958	9.16612	-2.99083e-05
6728	9.15969	9.16608	-1.41922e-05
6730	9.16038	9.16607	3.18011e-06
6732	9.15949	9.16609	2.17043e-05
6734	9.15873	9.16615	4.08672e-05
6736	9.15992	9.16625	6.00829e-05
6738	9.16146	9.16639	7.8777e-05
6740	9.16159	9.16657	9.64793e-05
6742	9.16207	9.16678	0.000112776
6744	9.16369	9.16702	0.000127263
6746	9.16482	9.16729	0.000139605
6748	9.16522	9.16758	0.000149558
6750	9.16657	9.16788	0.000156923
6752	9.17122	9.1682	0.000161546
6754	9.17279	9.16853	0.000163497
6756	9.17242	9.16885	0.000163081
6758	9.17192	9.16918	0.000160623
6760	9.17128	9.1695	0.000156389
6762	9.1737	9.1698	0.000150566
6764	9.17615	9.1701	0.000143393
6766	9.17566	9.17038	0.000135284
6768	9.17703	9.17064	0.000126712
6770	9.17821	9.17088	0.000118166
6772	9.17534	9.17111	0.000110219
6774	9.17295	9.17132	0.000103352
6776	9.17206	9.17153	9.78094e-05
6778	9.16785	9.17172	9.3682e-05
6780	9.16635	9.1719	9.08307e-05
6782	9.16388	9.17208	8.88624e-05
6942	9.16972	9.17003	-0.000150551
6944	9.17232	9.16972	-0.000154924
6946	9.17286	9.16941	-0.000159247
6948	9.17145	9.16908	-0.000163268
6950	9.17137	9.16875	-0.000166744
6952	9.17074	9.16842	-0.000169466
6954	9.17099	9.16808	-0.000171227
6956	9.17069	9.16773	-0.000171808
6958	9.16999	9.16739	-0.000170964
6960	9.16823	9.16705	-0.000168463
6962	9.16393	9.16672	-0.000164146
6964	9.16118	9.16639	-0.00015808
6966	9.16077	9.16609	-0.0001506
6968	9.16128	9.16579	-0.000142146
6970	9.16011	9.16552	-0.000133127
6972	9.15886	9.16526	-0.000123958
6974	9.15966	9.16502	-0.000115133
6976	9.1606	9.1648	-0.000107141
6978	9.16172	9.16459	-0.000100383
6980	9.16301	9.1644	-9.51535e-05
6982	9.16491	9.16421	-9.16298e-05
6984	9.16677	9.16403	-8.98409e-05
6986	9.16836	9.16385	-8.96434e-05
6988	9.16989	9.16367	-9.07344e-05
6990	9.16873	9.16349	-9.26662e-05
6992	9.16719	9.1633	-9.49599e-05
6994	9.16688	9.16311	-9.72342e-05
6996	9.1658	9.16291	-9.91688e-05
6998	9.16455	9.16271	-0.000100485
7000	9.16388	9.16251	-0.000100986
7002	9.16255	9.16231	-0.000100538
7004	9.16256	9.16211	-9.90722e-05
7006	9.16064	9.16191	-9.65607e-05
7008	9.15905	9.16172	-9.30373e-05
7010	9.16061	9.16154	-8.86666e-05
7012	9.15932	9.16137	-8.3599e-05
7014	9.15884	9.16121	-7.7959e-05
7016	9.15936	9.16106	-7.19311e-05
7018	9.15966	9.16092	-6.56849e-05
7020	9.15917	9.16079	-5.93437e-05
7022	9.15997	9.16068	-5.30276e-05
7180	9.15931	9.16638	-3.32982e-05
7182	9.16073	9.16631	-3.944e-05
7184	9.16199	9.16623	-4.65585e-05
7186	9.16409	9.16612	-5.50634e-05
7188	9.16613	9.166	-6.52167e-05
7190	9.17003	9.16586	-7.70982e-05
7192	9.1721	9.16569	-9.05285e-05
7194	9.17211	9.1655	-0.000105066
7196	9.16965	9.16527	-0.000120168
7198	9.17073	9.16502	-0.000135376
7200	9.17167	9.16473	-0.000150267
7202	9.17116	9.16442	-0.000164315
7204	9.16982	9.16408	-0.000176949
7206	9.16812	9.16371	-0.000187646
7208	9.16598	9.16333	-0.000195984
7210	9.1631	9.16293	-0.000201666
7212	9.15942	9.16252	-0.000204576
7214	9.16007	9.16211	-0.000204836
7216	9.16081	9.1617	-0.00020266
7218	9.16184	9.1613	-0.000198171
7220	9.16059	9.16091	-0.000191385
7222	9.1575	9.16054	-0.000182292
7224	9.15468	9.16019	-0.000171033
7226	9.15357	9.15986	-0.000157965
7228	9.15249	9.15956	-0.000143579
7230	9.15207	9.15928	-0.000128434
7232	9.15209	9.15904	-0.000113126
7234	9.15347	9.15883	-9.82458e-05
7236	9.15433	9.15865	-8.43081e-05
7238	9.15756	9.15849	-7.17168e-05
7240	9.15865	9.15836	-6.06913e-05
7242	9.15678	9.15825	-5.12581e-05
7244	9.15731	9.15815	-4.34662e-05
7246	9.15868	9.15807	-3.74121e-05
7248	9.16064	9.158	-3.31058e-05
7250	9.16207	9.15794	-3.04117e-05
7252	9.16435	9.15788	-2.90477e-05
7254	9.16206	9.15782	-2.8571e-05
7256	9.1607	9.15777	-2.85348e-05
7258	9.15929	9.15771	-2.86397e-05
7260	9.15629	9.15765	0
			-4.37958e-09
			-2.45584e-08
			-7.57549e-08
			-1.72222e-07
			-2.8377e-07
			-4.42294e-07
			-6.24269e-07
			-7.79478e-07
			-9.2608e-07
			-1.06436e-06
			-1.1697e-06
			-1.26986e-06
			-1.34667e-06
			-1.38742e-06
			-1.37766e-06
			-1.29355e-06
			-1.15853e-06
			-9.75586e-07
			-7.92957e-07
			-6.75142e-07
			-6.03075e-07
			-5.58641e-07
			-5.23728e-07
			-5.03136e-07
			-4.80724e-07
			-4.40262e-07
			-3.99539e-07
			-3.76475e-07
			-3.67107e-07
			3.91993e-07
			3.86639e-07
			3.53265e-07
			3.11908e-07
			2.63004e-07
			2.2667e-07
			2.15541e-07
			2.25391e-07
			2.36984e-07
			2.40654e-07
			2.09718e-07
			1.31256e-07
			-6.74636e-09
			-1.81895e-07
			-3.97894e-07
			-5.88075e-07
			-7.34247e-07
			-8.31003e-07
			-8.97242e-07
			-9.68594e-07
			-1.1015e-06
			-1.23608e-06
			-1.33104e-06
			-1.36065e-06
			-1.32571e-06
			-1.22081e-06
			-1.07088e-06
			-8.5579e-07
			-5.97458e-07
			-3.24722e-07
			-5.23053e-08
			1.87999e-07
			3.52195e-07
			4.16094e-07
			4.06515e-07
			3.88021e-07
			3.39654e-07
			2.94717e-07
			2.8299e-07
			2.87394e-07
			2.90052e-07
			-7.68847e-07
			-8.07081e-07
			-8.52533e-07
			-8.97186e-07
			-8.92501e-07
			-8.8084e-07
			-8.70864e-07
			-8.61527e-07
			-8.68046e-07
			-9.10483e-07
			-9.2919e-07
			-8.96206e-07
			-7.65836e-07
			-6.18048e-07
			-4.85292e-07
			-3.53125e-07
			-1.8959e-07
			2.40898e-08
			2.45823e-07
			4.23638e-07
			5.73521e-07
			7.02518e-07
			8.30583e-07
			9.74404e-07
			1.11838e-06
			1.22452e-06
			1.25754e-06
			1.22409e-06
			1.18146e-06
			1.15721e-06
			1.11964e-06
			1.04104e-06
			8.8491e-07
			7.00879e-07
			5.35727e-07
			3.84607e-07
			2.2131e-07
			4.61182e-08
			-1.0974e-07
			-1.96065e-07
			-1.98699e-07
			6.90039e-07
			5.98511e-07
			4.42877e-07
			2.15325e-07
			-5.4739e-08
			-3.32184e-07
			-5.90052e-07
			-8.08827e-07
			-9.88311e-07
			-1.1346e-06
			-1.21378e-06
			-1.20895e-06
			-1.13461e-06
			-9.75525e-07
			-7.35217e-07
			-4.33107e-07
			-1.01213e-07
			2.07056e-07
			4.68058e-07
			6.64718e-07
			7.92178e-07
			8.54513e-07
			8.52099e-07
			7.98301e-07
			7.16573e-07
			6.26522e-07
			5.12643e-07
			3.37781e-07
			1.30985e-07
			-6.08596e-08
			-2.16047e-07
			-3.51383e-07
			-4.3115e-07
			-4.89098e-07
			-5.25247e-07
			-5.36784e-07
			-5.39764e-07
			-5.33221e-07
			-5.26663e-07
			-5.19948e-07
			-5.33055e-07
			5.5433e-07
			5.85295e-07
			6.33432e-07
			7.11612e-07
			8.26068e-07
			9.57188e-07
			1.07869e-06
			1.17321e-06
			1.23232e-06
			1.23753e-06
			1.17659e-06
			1.05036e-06
			8.46725e-07
			5.94961e-07
			2.95039e-07
			-5.79923e-08
			-4.39609e-07
			-8.42168e-07
			-1.22478e-06
			-1.54544e-06
			-1.79435e-06
			-1.99619e-06
			-2.12943e-06
			-2.15722e-06
			-2.06733e-06
			-1.89208e-06
			-1.66976e-06
			-1.40085e-06
			-1.08498e-06
			-7.74049e-07
			-4.78606e-07
			-2.45115e-07
			-8.65151e-08
			1.50297e-08
			8.45751e-08
			1.50536e-07
			2.16511e-07
			2.88452e-07
			3.53362e-07
			3.84664e-07
			3.7437e-07
			-1.35358e-07
			-1.90409e-07
			-3.22931e-07
			-4.82076e-07
			-6.18276e-07
			-7.03096e-07
			-7.25912e-07
			-7.20516e-07
			-6.90851e-07
			-6.60031e-07
			-6.22472e-07
			-5.73065e-07
			-5.22173e-07
			-4.57576e-07
			-3.7647e-07
			-3.30483e-07
			-3.51473e-07
			-4.69216e-07
			-6.40957e-07
			-8.35786e-07
			-1.01308e-06
			-1.16399e-06
			-1.27474e-06
			-1.36157e-06
			-1.39806e-06
			-1.36317e-06
			-1.22947e-06
			-9.94578e-07
			-7.06426e-07
			-4.15345e-07
			-1.4894e-07
			8.23125e-08
			3.01075e-07
			4.44688e-07
			4.86521e-07
			4.25763e-07
			3.32484e-07
			2.66271e-07
			2.48173e-07
			2.74725e-07
			3.11041e-07
			8.47049e-07
			8.82464e-07
			9.33827e-07
			9.6666e-07
			9.64492e-07
			9.47998e-07
			9.4972e-07
			9.90747e-07
			1.04747e-06
			1.05962e-06
			9.58361e-07
			7.78323e-07
			5.28338e-07
			1.69658e-07
			-2.64748e-07
			-7.08766e-07
			-1.13298e-06
			-1.54892e-06
			-1.94882e-06
			-2.3211e-06
			-2.64986e-06
			-2.91615e-06
			-3.08353e-06
			-3.14152e-06
			-3.11036e-06
			-3.008e-06
			-2.8508e-06
			-2.62066e-06
			-2.35445e-06
			-2.08911e-06
			-1.85732e-06
			-1.62567e-06
			-1.41474e-06
			-1.27399e-06
			-1.20484e-06
			-1.19689e-06
			-1.23147e-06
			-1.31302e-06
			-1.40244e-06
			-1.48365e-06
			-1.50824e-06
			2.65542e-06
			2.67432e-06
			2.68503e-06
			2.67433e-06
			2.63515e-06
			2.56139e-06
			2.45837e-06
			2.32099e-06
			2.18884e-06
			2.05716e-06
			1.91084e-06
			1.68124e-06
			1.41645e-06
			1.10447e-06
			7.44298e-07
			3.29413e-07
			-1.26607e-07
			-5.51594e-07
			-9.04198e-07
			-1.16916e-06
			-1.36247e-06
			-1.49274e-06
			-1.557e-06
			-1.58726e-06
			-1.61126e-06
			-1.59304e-06
			-1.52743e-06
			-1.4572e-06
			-1.41316e-06
			-1.42588e-06
			-1.49243e-06
			-1.59743e-06
			-1.69292e-06
			-1.75932e-06
			-1.80034e-06
			-1.76473e-06
			-1.69543e-06
			-1.60934e-06
			-1.55972e-06
			-1.5284e-06
			-1.47688e-06
			4.28909e-07
			4.68888e-07
			5.33391e-07
			6.18262e-07
			7.15559e-07
			7.52935e-07
			6.89492e-07
			5.3805e-07
			3.6103e-07
			1.65354e-07
			-1.8527e-08
			-1.50729e-07
			-1.78486e-07
			-7.14333e-08
			1.57938e-07
			4.94494e-07
			9.02401e-07
			1.2887e-06
			1.65326e-06
			2.00642e-06
			2.34752e-06
			2.66981e-06
			2.96117e-06
			3.21509e-06
			3.36105e-06
			3.31888e-06
			3.08764e-06
			2.70518e-06
			2.18763e-06
			1.59753e-06
			9.78894e-07
			4.02978e-07
			-8.53003e-08
			-4.49333e-07
			-7.51444e-07
			-1.02058e-06
			-1.23977e-06
			-1.4155e-06
			-1.51778e-06
			-1.54294e-06
			-1.53573e-06
			1.45887e-06
			1.56723e-06
			1.70096e-06
			1.91187e-06
			2.16204e-06
			2.3966e-06
			2.59317e-06
			2.68344e-06
			2.6551e-06
			2.5043e-06
			2.25692e-06
			1.90796e-06
			1.48966e-06
			1.0177e-06
			4.5297e-07
			-1.18325e-07
			-6.79935e-07
			-1.27464e-06
			-1.88089e-06
			-2.43326e-06
			-2.88597e-06
			-3.18241e-06
			-3.30466e-06
			-3.26613e-06
			-3.1602e-06
			-3.04989e-06
			-2.96234e-06
			-2.8701e-06
			-2.72303e-06
			-2.52637e-06
			-2.27673e-06
			-1.97871e-06
			-1.60467e-06
			-1.20447e-06
			-8.14204e-07
			-4.46962e-07
			-5.74093e-08
			3.24829e-07
			6.78091e-07
			9.3801e-07
			1.06545e-06
			-1.49639e-06
			-1.43298e-06
			-1.24756e-06
			-9.5853e-07
			-6.11764e-07
			-2.01062e-07
			2.50055e-07
			7.19649e-07
			1.19634e-06
			1.68035e-06
			2.17783e-06
			2.60391e-06
			2.90087e-06
			3.03117e-06
			2.95269e-06
			2.7496e-06
			2.45201e-06
			2.08971e-06
			1.68544e-06
			1.23747e-06
			7.93158e-07
			3.57388e-07
			-3.83914e-08
			-3.7048e-07
			-6.02813e-07
			-7.50542e-07
			-8.31663e-07
			-8.3048e-07
			-7.63016e-07
			-6.77918e-07
			-5.8506e-07
			-4.40628e-07
			-2.49132e-07
			-7.66376e-08
			4.11662e-08
			1.16686e-07
			1.64203e-07
			2.6153e-07
			4.12983e-07
			5.56671e-07
			6.48839e-07
			-1.04088e-06
			-1.04612e-06
			-9.5234e-07
			-7.44323e-07
			-4.96639e-07
			-2.27219e-07
			2.35015e-08
			2.39111e-07
			4.17058e-07
			5.77304e-07
			7.46689e-07
			9.32501e-07
			1.14528e-06
			1.4191e-06
			1.72062e-06
			2.04242e-06
			2.41023e-06
			2.84452e-06
			3.30779e-06
			3.74958e-06
			4.13265e-06
			4.46348e-06
			4.70393e-06
			4.86447e-06
			4.93096e-06
			4.85192e-06
			4.63556e-06
			4.28114e-06
			3.79836e-06
			3.2201e-06
			2.55172e-06
			1.7845e-06
			9.78421e-07
			2.22766e-07
			-4.27047e-07
			-1.01123e-06
			-1.5141e-06
			-1.90163e-06
			-2.1396e-06
			-2.25076e-06
			-2.25594e-06
			5.99263e-07
			7.92933e-07
			1.08758e-06
			1.40662e-06
			1.70852e-06
			1.97154e-06
			2.16114e-06
			2.33305e-06
			2.47134e-06
			2.55576e-06
			2.55818e-06
			2.45543e-06
			2.23963e-06
			1.90025e-06
			1.51424e-06
			1.11872e-06
			7.19187e-07
			3.30629e-07
			4.18482e-08
			-1.15903e-07
			-1.82162e-07
			-1.67049e-07
			-6.22455e-08
			1.61869e-07
			4.62412e-07
			7.93779e-07
			1.10064e-06
			1.32654e-06
			1.49208e-06
			1.62641e-06
			1.72655e-06
			1.777e-06
			1.78754e-06
			1.73673e-06
			1.61507e-06
			1.43788e-06
			1.176e-06
			8.68784e-07
			5.52855e-07
			2.97864e-07
			1.41672e-07
			-1.17922e-06
			-1.08805e-06
			-8.8464e-07
			-5.38756e-07
			-7.74684e-08
			4.61276e-07
			1.05581e-06
			1.63517e-06
			2.12801e-06
			2.53619e-06
			2.8431e-06
			3.05704e-06
			3.19231e-06
			3.27345e-06
			3.30263e-06
			3.27414e-06
			3.21064e-06
			3.12653e-06
			2.99498e-06
			2.80238e-06
			2.57321e-06
			2.2375e-06
			1.80803e-06
			1.28602e-06
			7.18536e-07
			1.59001e-07
			-3.53332e-07
			-7.74934e-07
			-1.06458e-06
			-1.21118e-06
			-1.26654e-06
			-1.28718e-06
			-1.2879e-06
			-1.24284e-06
			-1.14147e-06
			-1.03104e-06
			-9.67886e-07
			-9.61148e-07
			-9.57252e-07
			-9.69996e-07
			-9.54897e-07
			8.32702e-07
			8.71322e-07
			8.76696e-07
			8.46548e-07
			7.54387e-07
			6.02747e-07
			4.61202e-07
			3.58035e-07
			3.20968e-07
			3.53068e-07
			4.28996e-07
			5.29885e-07
			6.3471e-07
			7.37138e-07
			8.47599e-07
			9.60012e-07
			1.07176e-06
			1.18628e-06
			1.29419e-06
			1.38523e-06
			1.43866e-06
			1.50554e-06
			1.58743e-06
			1.66563e-06
			1.69081e-06
			1.67181e-06
			1.61708e-06
			1.50673e-06
			1.33027e-06
			1.06764e-06
			7.25594e-07
			3.44326e-07
			-6.15676e-08
			-4.46715e-07
			-8.34507e-07
			-1.20122e-06
			-1.5274e-06
			-1.85471e-06
			-2.12586e-06
			-2.29023e-06
			-2.3464e-06
			2.7319e-06
			2.66261e-06
			2.52616e-06
			2.37179e-06
			2.17058e-06
			1.86137e-06
			1.41135e-06
			8.24162e-07
			9.81685e-08
			-7.21415e-07
			-1.58863e-06
			-2.51422e-06
			-3.48134e-06
			-4.46684e-06
			-5.44826e-06
			-6.36459e-06
			-7.15522e-06
			-7.81112e-06
			-8.31913e-06
			-8.63368e-06
			-8.69907e-06
			-8.46222e-06
			-7.95554e-06
			-7.26074e-06
			-6.44597e-06
			-5.52458e-06
			-4.55273e-06
			-3.55178e-06
			-2.58007e-06
			-1.65838e-06
			-8.14503e-07
			-9.43502e-08
			5.8463e-07
			1.18511e-06
			1.73175e-06
			2.2431e-06
			2.70567e-06
			3.11115e-06
			3.40695e-06
			3.57417e-06
			3.60831e-06
			-2.89803e-06
			-3.02898e-06
			-3.10749e-06
			-3.11412e-06
			-3.09846e-06
			-3.0819e-06
			-3.0148e-06
			-2.92824e-06
			-2.76745e-06
			-2.5277e-06
			-2.1257e-06
			-1.46113e-06
			-4.8724e-07
			7.48881e-07
			2.1115e-06
			3.46445e-06
			4.71183e-06
			5.76334e-06
			6.61822e-06
			7.25897e-06
			7.68731e-06
			7.87689e-06
			7.83973e-06
			7.63303e-06
			7.27893e-06
			6.81723e-06
			6.25372e-06
			5.57963e-06
			4.83583e-06
			4.09869e-06
			3.37543e-06
			2.65244e-06
			1.93739e-06
			1.24395e-06
			6.29108e-07
			6.14371e-08
			-4.50173e-07
			-8.79557e-07
			-1.20686e-06
			-1.44388e-06
			-1.56847e-06
			-5.67748e-07
			-5.72134e-07
			-5.8996e-07
			-5.94017e-07
			-5.93579e-07
			-6.0947e-07
			-6.61579e-07
			-7.25785e-07
			-7.80781e-07
			-8.10963e-07
			-7.92936e-07
			-7.83715e-07
			-7.69597e-07
			-7.55308e-07
			-7.56072e-07
			-7.29363e-07
			-6.28e-07
			-4.53579e-07
			-2.45901e-07
			-5.89748e-08
			1.03047e-07
			2.22368e-07
			2.71239e-07
			2.74467e-07
			2.30487e-07
			1.26541e-07
			-5.24e-08
			-2.36472e-07
			-3.2453e-07
			-2.58022e-07
			-3.27136e-08
			3.27922e-07
			7.54523e-07
			1.21922e-06
			1.64624e-06
			1.98291e-06
			2.20533e-06
			2.31698e-06
			2.31587e-06
			2.22376e-06
			2.11904e-06
			-1.01045e-06
			-1.17332e-06
			-1.41172e-06
			-1.63494e-06
			-1.78734e-06
			-1.84024e-06
			-1.79014e-06
			-1.61835e-06
			-1.35011e-06
			-1.02136e-06
			-6.93247e-07
			-4.34275e-07
			-2.93187e-07
[truncated: 1,778 more rows]

## Sheet: s2a_py209 ITC
Time (X)	Base(Y)	Spline(Y)	Coeff(Y)
2	8.69097	8.68521	2.39185e-05
4	8.68807	8.68526	2.41501e-05
6	8.68518	8.68531	2.49582e-05
8	8.68221	8.68536	2.64512e-05
10	8.68186	8.68541	2.84974e-05
12	8.68161	8.68547	3.08275e-05
14	8.6812	8.68554	3.31435e-05
16	8.68084	8.6856	3.51153e-05
18	8.68103	8.68568	3.63771e-05
20	8.68108	8.68575	3.65504e-05
22	8.68223	8.68582	3.52603e-05
24	8.68243	8.68589	3.21745e-05
26	8.68611	8.68595	2.70093e-05
28	8.68668	8.686	1.96319e-05
30	8.68764	8.68603	1.00766e-05
32	8.69017	8.68603	-1.56414e-06
34	8.692	8.68602	-1.50589e-05
36	8.69425	8.68597	-3.00007e-05
38	8.69311	8.6859	-4.58158e-05
40	8.69009	8.68579	-6.18811e-05
42	8.68834	8.68565	-7.77338e-05
44	8.68753	8.68548	-9.30927e-05
46	8.68713	8.68528	-0.000107767
48	8.68729	8.68505	-0.0001216
50	8.68466	8.68479	-0.000134428
52	8.68283	8.68451	-0.000146164
54	8.68224	8.68421	-0.000156883
56	8.68273	8.68388	-0.000166731
58	8.6798	8.68354	-0.000175833
60	8.68017	8.68318	-0.000184387
220	8.62412	8.62679	-0.000354392
222	8.62335	8.62608	-0.000350316
224	8.62353	8.62539	-0.000346409
226	8.62597	8.6247	-0.000342856
228	8.62621	8.62402	-0.000339679
230	8.62554	8.62334	-0.00033674
232	8.62402	8.62267	-0.000333863
234	8.62163	8.622	-0.000330903
236	8.6223	8.62135	-0.000327821
238	8.62212	8.62069	-0.000324593
240	8.61993	8.62005	-0.000321125
242	8.61929	8.61941	-0.000317362
244	8.61876	8.61878	-0.000313314
246	8.61917	8.61816	-0.000308987
248	8.61801	8.61754	-0.000304342
250	8.61697	8.61694	-0.000299318
252	8.61537	8.61634	-0.000293896
254	8.61481	8.61576	-0.000288112
256	8.61488	8.61519	-0.000282045
258	8.61229	8.61463	-0.000275745
260	8.6123	8.61409	-0.000269319
262	8.6114	8.61356	-0.000262933
264	8.6089	8.61304	-0.000256746
266	8.60828	8.61253	-0.00025101
268	8.60797	8.61203	-0.000246064
270	8.60857	8.61155	-0.00024224
272	8.61066	8.61106	-0.000239823
274	8.61226	8.61058	-0.000238948
276	8.61228	8.61011	-0.000239564
278	8.61088	8.60963	-0.000241516
280	8.61175	8.60914	-0.000244666
282	8.61429	8.60865	-0.000248859
284	8.61281	8.60814	-0.000253764
286	8.60954	8.60763	-0.000258965
288	8.60836	8.60711	-0.000264199
290	8.60608	8.60657	-0.000269338
292	8.60446	8.60603	-0.000274353
294	8.60375	8.60548	-0.000279325
296	8.60552	8.60491	-0.000284388
298	8.60763	8.60434	-0.000289586
300	8.60327	8.60375	-0.000294763
460	8.53968	8.54357	-0.000334953
462	8.54071	8.5429	-0.000330957
464	8.54163	8.54225	-0.000327246
466	8.54117	8.54159	-0.000323935
468	8.54251	8.54095	-0.000321065
470	8.54311	8.54031	-0.00031859
472	8.54575	8.53968	-0.000316334
474	8.54428	8.53904	-0.000313942
476	8.54055	8.53842	-0.000310958
478	8.53814	8.5378	-0.000307086
480	8.53576	8.53719	-0.000302226
482	8.53353	8.53659	-0.000296422
484	8.53107	8.53601	-0.000289855
486	8.52896	8.53543	-0.000282847
488	8.52874	8.53488	-0.000275857
490	8.53177	8.53433	-0.000269393
492	8.53419	8.5338	-0.000263803
494	8.53435	8.53327	-0.000259175
496	8.53441	8.53276	-0.00025545
498	8.5347	8.53225	-0.000252518
500	8.53459	8.53175	-0.000250214
502	8.53404	8.53125	-0.000248326
504	8.53188	8.53076	-0.000246626
506	8.52895	8.53026	-0.000244957
508	8.52733	8.52978	-0.000243327
510	8.52618	8.52929	-0.000241888
512	8.52582	8.52881	-0.000240863
514	8.52773	8.52833	-0.000240497
516	8.52914	8.52785	-0.000240934
518	8.52958	8.52736	-0.000242146
520	8.52938	8.52688	-0.000243991
522	8.52992	8.52639	-0.000246281
524	8.53182	8.52589	-0.000248772
526	8.52737	8.52539	-0.000251083
528	8.52387	8.52489	-0.000252896
530	8.52196	8.52438	-0.000254174
532	8.52051	8.52387	-0.000255054
534	8.52068	8.52336	-0.000255769
536	8.52184	8.52285	-0.000256561
538	8.52377	8.52233	-0.000257579
540	8.52454	8.52182	-0.000258806
700	8.47807	8.48369	-0.000145148
702	8.47746	8.48341	-0.000141196
704	8.48015	8.48313	-0.000137869
706	8.48112	8.48285	-0.000135523
708	8.48197	8.48258	-0.000134349
710	8.48199	8.48232	-0.000134442
712	8.48226	8.48205	-0.000135838
714	8.48283	8.48177	-0.000138542
716	8.48218	8.48149	-0.000142504
718	8.48028	8.4812	-0.000147654
720	8.48311	8.4809	-0.000154001
722	8.48548	8.48058	-0.000161492
724	8.48279	8.48025	-0.000169844
726	8.48158	8.4799	-0.000178755
728	8.48051	8.47954	-0.000188057
730	8.48099	8.47915	-0.000197644
732	8.48217	8.47875	-0.000207403
734	8.48194	8.47832	-0.000217122
736	8.48068	8.47788	-0.000226519
738	8.47946	8.47742	-0.000235335
740	8.48027	8.47694	-0.000243376
742	8.47986	8.47644	-0.000250426
744	8.4757	8.47594	-0.000256213
746	8.47324	8.47542	-0.00026061
748	8.47008	8.4749	-0.000263714
750	8.47207	8.47437	-0.000265807
752	8.47214	8.47383	-0.000267173
754	8.47326	8.4733	-0.000267975
756	8.47227	8.47276	-0.000268281
758	8.46921	8.47222	-0.000268112
760	8.4698	8.47169	-0.00026761
762	8.47235	8.47115	-0.000266972
764	8.47	8.47062	-0.000266225
766	8.47069	8.47009	-0.000265346
768	8.46928	8.46956	-0.000264336
770	8.46775	8.46903	-0.000263182
772	8.46871	8.46851	-0.000261947
774	8.46792	8.46798	-0.000260674
776	8.46771	8.46746	-0.000259359
778	8.46778	8.46695	-0.000257992
780	8.46467	8.46643	-0.000256532
940	8.43084	8.43267	-0.000180921
942	8.43268	8.43231	-0.000180636
944	8.4298	8.43195	-0.000180497
946	8.42981	8.43159	-0.000180577
948	8.42816	8.43123	-0.000181034
950	8.428	8.43086	-0.000182061
952	8.42719	8.4305	-0.000183899
954	8.42799	8.43013	-0.000186794
956	8.43048	8.42975	-0.000190966
958	8.43196	8.42936	-0.000196472
960	8.43322	8.42896	-0.000203177
962	8.43448	8.42855	-0.000210805
964	8.43224	8.42812	-0.000218947
966	8.43064	8.42767	-0.000227199
968	8.43056	8.42721	-0.000235277
970	8.43137	8.42673	-0.000242925
972	8.43215	8.42624	-0.000249824
974	8.43286	8.42573	-0.000255548
976	8.43029	8.42522	-0.000259575
978	8.4281	8.4247	-0.000261412
980	8.4245	8.42417	-0.00026072
982	8.4238	8.42366	-0.000257348
984	8.42289	8.42315	-0.000251277
986	8.41938	8.42265	-0.000242512
988	8.41751	8.42218	-0.000231194
990	8.41248	8.42173	-0.000217644
992	8.41113	8.42131	-0.000202422
994	8.41061	8.42092	-0.000186308
996	8.4116	8.42056	-0.000170126
998	8.41367	8.42024	-0.000154652
1000	8.41622	8.41994	-0.00014051
1002	8.41652	8.41968	-0.000128115
1004	8.4173	8.41943	-0.000117743
1006	8.41559	8.4192	-0.000109607
1008	8.418	8.41899	-0.000103938
1010	8.42217	8.41879	-0.000100922
1012	8.42545	8.41858	-0.000100461
1014	8.42568	8.41838	-0.000102143
1016	8.42398	8.41818	-0.0001054
1018	8.42377	8.41796	-0.000109703
1020	8.42355	8.41774	-0.000114587
1180	8.38022	8.38768	-0.000132155
1182	8.38125	8.38742	-0.000127777
1184	8.38149	8.38717	-0.000124126
1186	8.38325	8.38692	-0.000121678
1188	8.38345	8.38668	-0.000120808
1190	8.3853	8.38644	-0.000121795
1192	8.38775	8.38619	-0.000124813
1194	8.38809	8.38594	-0.000129844
1196	8.38884	8.38567	-0.000136741
1198	8.38824	8.38539	-0.000145289
1200	8.38972	8.38509	-0.000155245
1202	8.38988	8.38477	-0.000166308
1204	8.38982	8.38442	-0.000178087
1206	8.38933	8.38405	-0.000190158
1208	8.38872	8.38366	-0.000202093
1210	8.38765	8.38325	-0.000213474
1212	8.38713	8.38281	-0.000223923
1214	8.38611	8.38235	-0.000233087
1216	8.38348	8.38188	-0.000240642
1218	8.38191	8.38139	-0.000246372
1220	8.37926	8.38089	-0.000250192
1222	8.37669	8.38039	-0.000252146
1224	8.37691	8.37988	-0.000252448
1226	8.37801	8.37938	-0.000251366
1228	8.37696	8.37888	-0.000249076
1230	8.37421	8.37838	-0.00024571
1232	8.37225	8.3779	-0.000241512
1234	8.3709	8.37742	-0.000236878
1236	8.37398	8.37695	-0.000232297
1238	8.37479	8.37649	-0.000228152
1240	8.37437	8.37604	-0.000224629
1242	8.37578	8.37559	-0.000221865
1244	8.37647	8.37515	-0.000219918
1246	8.37764	8.37471	-0.000218727
1248	8.37682	8.37427	-0.000218123
1250	8.3755	8.37384	-0.000217885
1252	8.37418	8.3734	-0.000217842
1254	8.37316	8.37297	-0.000217898
1256	8.37415	8.37253	-0.000218012
1258	8.37226	8.37209	-0.000218112
1260	8.37055	8.37166	-0.000218126
1420	8.33668	8.33764	-0.000202955
1422	8.33851	8.33723	-0.000202645
1424	8.33907	8.33683	-0.000202356
1426	8.33802	8.33642	-0.000201948
1428	8.33975	8.33602	-0.000201265
1430	8.3406	8.33562	-0.000200093
1432	8.34091	8.33522	-0.000198081
1434	8.33777	8.33483	-0.000194799
1436	8.33318	8.33444	-0.000189901
1438	8.33088	8.33407	-0.000183318
1440	8.33022	8.33371	-0.000175229
1442	8.32713	8.33337	-0.000165904
1444	8.3259	8.33305	-0.000155732
1446	8.32806	8.33274	-0.000145252
1448	8.32864	8.33246	-0.00013494
1450	8.32894	8.3322	-0.000125138
1452	8.33123	8.33196	-0.000116131
1454	8.33364	8.33174	-0.000108079
1456	8.33131	8.33153	-0.000100936
1458	8.32945	8.33133	-9.46341e-05
1460	8.32901	8.33115	-8.92578e-05
1462	8.331	8.33098	-8.49693e-05
1464	8.33258	8.33081	-8.18542e-05
1466	8.33499	8.33065	-7.98402e-05
1468	8.33562	8.33049	-7.86813e-05
1470	8.33369	8.33033	-7.79966e-05
1472	8.33323	8.33018	-7.74448e-05
1474	8.33251	8.33002	-7.67682e-05
1476	8.33086	8.32987	-7.57441e-05
1478	8.32906	8.32972	-7.42328e-05
1480	8.32706	8.32957	-7.2221e-05
1482	8.32621	8.32943	-6.98365e-05
1484	8.32562	8.3293	-6.73102e-05
1486	8.32565	8.32916	-6.49195e-05
1488	8.32641	8.32904	-6.29537e-05
1490	8.32826	8.32891	-6.16594e-05
1492	8.3292	8.32879	-6.11683e-05
1494	8.3295	8.32867	-6.14899e-05
1496	8.32939	8.32854	-6.25738e-05
1498	8.33175	8.32841	-6.43521e-05
1500	8.33346	8.32828	-6.66565e-05
1660	8.30956	8.30573	-0.000189491
1662	8.31045	8.30535	-0.000189896
1664	8.30855	8.30497	-0.000189763
1666	8.30711	8.3046	-0.000188744
1668	8.30262	8.30422	-0.000186594
1670	8.3003	8.30385	-0.000183277
1672	8.30039	8.30349	-0.000178998
1674	8.30073	8.30313	-0.000174027
1676	8.29889	8.30279	-0.000168585
1678	8.29909	8.30246	-0.000162924
1680	8.30031	8.30214	-0.000157338
1682	8.30047	8.30183	-0.000152035
1684	8.29975	8.30153	-0.000147144
1686	8.2999	8.30124	-0.000142791
1688	8.30067	8.30096	-0.000139102
1690	8.30224	8.30068	-0.000136142
1692	8.30283	8.30041	-0.000133861
1694	8.3019	8.30015	-0.000132098
1696	8.30144	8.29989	-0.000130686
1698	8.30086	8.29963	-0.000129493
1700	8.30092	8.29937	-0.000128407
1702	8.29928	8.29911	-0.000127315
1704	8.2993	8.29886	-0.000126148
1706	8.29982	8.29861	-0.000124883
1708	8.29872	8.29836	-0.000123452
1710	8.29692	8.29811	-0.000121792
1712	8.29392	8.29787	-0.000119937
1714	8.29392	8.29763	-0.000118094
1716	8.29552	8.2974	-0.000116571
1718	8.29737	8.29717	-0.000115592
1720	8.29721	8.29694	-0.000115226
1722	8.29736	8.29671	-0.000115452
1724	8.2985	8.29647	-0.000116235
1726	8.2959	8.29624	-0.000117465
1728	8.29651	8.296	-0.000119075
1730	8.2982	8.29576	-0.000121059
1732	8.29848	8.29552	-0.000123297
1734	8.29651	8.29527	-0.000125574
1736	8.29577	8.29502	-0.000127719
1738	8.29359	8.29476	-0.000129653
1740	8.29316	8.2945	-0.000131392
1900	8.26568	8.26964	-0.000136732
1902	8.26534	8.26937	-0.000135339
1904	8.26602	8.2691	-0.000134387
1906	8.2672	8.26883	-0.000134162
1908	8.27003	8.26856	-0.000134852
1910	8.26922	8.26829	-0.000136465
1912	8.26935	8.26801	-0.000138903
1914	8.26842	8.26773	-0.000142075
1916	8.26823	8.26745	-0.0001459
1918	8.26702	8.26715	-0.000150318
1920	8.26451	8.26684	-0.000155303
1922	8.26382	8.26653	-0.000160955
1924	8.26426	8.2662	-0.000167475
1926	8.26627	8.26586	-0.00017505
1928	8.26651	8.2655	-0.000183742
1930	8.26966	8.26512	-0.000193493
1932	8.27023	8.26472	-0.00020408
1934	8.26827	8.2643	-0.000215098
1936	8.26801	8.26386	-0.000226167
1938	8.26714	8.2634	-0.00023696
1940	8.26551	8.26292	-0.000247161
1942	8.26345	8.26241	-0.000256515
1944	8.26113	8.26189	-0.000264875
1946	8.25969	8.26135	-0.000272231
1948	8.26135	8.2608	-0.00027868
1950	8.26063	8.26024	-0.000284267
1952	8.26054	8.25967	-0.000288953
1954	8.25948	8.25908	-0.000292689
1956	8.25967	8.2585	-0.000295422
1958	8.25943	8.2579	-0.000297089
1960	8.25864	8.25731	-0.000297583
1962	8.25717	8.25671	-0.000296788
1964	8.25351	8.25612	-0.000294633
1966	8.25397	8.25554	-0.000291204
1968	8.25256	8.25496	-0.00028667
1970	8.25144	8.25439	-0.00028119
1972	8.25116	8.25383	-0.000274979
1974	8.25061	8.25329	-0.000268264
1976	8.25063	8.25276	-0.000261259
1978	8.25037	8.25225	-0.000254159
1980	8.25209	8.25174	-0.000247124
2140	8.23965	8.23761	-4.94283e-05
2142	8.23951	8.23751	-5.14249e-05
2144	8.24053	8.2374	-5.32887e-05
2146	8.24149	8.23729	-5.48135e-05
2148	8.23968	8.23718	-5.57046e-05
2150	8.23795	8.23707	-5.56927e-05
2152	8.2343	8.23696	-5.46423e-05
2154	8.23565	8.23685	-5.26251e-05
2156	8.23528	8.23675	-4.97967e-05
2158	8.23457	8.23665	-4.62642e-05
2160	8.23371	8.23657	-4.21703e-05
2162	8.23415	8.23649	-3.77135e-05
2164	8.23267	8.23641	-3.31021e-05
2166	8.23224	8.23635	-2.85806e-05
2168	8.23292	8.2363	-2.44652e-05
2170	8.23374	8.23625	-2.10574e-05
2172	8.23758	8.23622	-1.85944e-05
2174	8.23857	8.23618	-1.71224e-05
2176	8.2379	8.23615	-1.64904e-05
2178	8.2373	8.23611	-1.65317e-05
2180	8.23679	8.23608	-1.71278e-05
2182	8.23765	8.23604	-1.82026e-05
2184	8.23689	8.23601	-1.9663e-05
2186	8.23606	8.23597	-2.14091e-05
2188	8.23497	8.23592	-2.34017e-05
2190	8.23636	8.23587	-2.56756e-05
2192	8.23705	8.23582	-2.82496e-05
2194	8.23721	8.23576	-3.10542e-05
2196	8.23691	8.23569	-3.39814e-05
2198	8.2363	8.23562	-3.69242e-05
2200	8.23425	8.23555	-3.98066e-05
2202	8.23331	8.23546	-4.26533e-05
2204	8.23515	8.23538	-4.56031e-05
2206	8.23428	8.23528	-4.87515e-05
2208	8.23484	8.23518	-5.21481e-05
2210	8.23741	8.23507	-5.5847e-05
2212	8.23755	8.23496	-5.97681e-05
2214	8.23656	8.23483	-6.37134e-05
2216	8.23516	8.2347	-6.75092e-05
2218	8.23415	8.23456	-7.10677e-05
2220	8.23248	8.23442	-7.43869e-05
2380	8.21291	8.21334	-0.000118073
2382	8.21073	8.21311	-0.000115941
2384	8.21381	8.21288	-0.000113874
2386	8.21716	8.21265	-0.000111928
2388	8.21646	8.21243	-0.000109887
2390	8.2138	8.21221	-0.000107406
2392	8.21189	8.212	-0.000104259
2394	8.20901	8.2118	-0.000100387
2396	8.20932	8.2116	-9.59063e-05
2398	8.21284	8.21141	-9.10215e-05
2400	8.21384	8.21124	-8.57662e-05
2402	8.21172	8.21107	-7.99783e-05
2404	8.20905	8.21092	-7.35269e-05
2406	8.20542	8.21078	-6.64613e-05
2408	8.20459	8.21065	-5.90723e-05
2410	8.2093	8.21054	-5.18195e-05
2412	8.21112	8.21044	-4.49965e-05
2414	8.21029	8.21036	-3.86262e-05
2416	8.20906	8.21029	-3.26844e-05
2418	8.20989	8.21023	-2.72236e-05
2420	8.20968	8.21018	-2.23072e-05
2422	8.20996	8.21014	-1.7969e-05
2424	8.20952	8.21011	-1.42368e-05
2426	8.20824	8.21008	-1.11417e-05
2428	8.20981	8.21006	-8.78167e-06
2430	8.21003	8.21005	-7.24126e-06
2432	8.20998	8.21003	-6.53133e-06
2434	8.21196	8.21002	-6.65474e-06
2436	8.21116	8.21001	-7.53565e-06
2438	8.21109	8.20999	-9.04956e-06
2440	8.20922	8.20997	-1.1106e-05
2442	8.2093	8.20995	-1.36909e-05
2444	8.20862	8.20991	-1.68604e-05
2446	8.20976	8.20988	-2.06925e-05
2448	8.21161	8.20983	-2.52437e-05
2450	8.21241	8.20978	-3.04473e-05
2452	8.21246	8.20971	-3.61256e-05
2454	8.21406	8.20963	-4.20618e-05
2456	8.21026	8.20954	-4.7967e-05
2458	8.2086	8.20944	-5.36343e-05
2460	8.20832	8.20933	-5.90683e-05
2620	8.18654	8.18591	-0.000107614
2622	8.18585	8.1857	-0.000103408
2624	8.18402	8.18549	-9.90277e-05
2626	8.18253	8.1853	-9.4525e-05
2628	8.18184	8.18512	-9.00709e-05
2630	8.18103	8.18494	-8.59084e-05
2632	8.18225	8.18477	-8.23264e-05
2634	8.18388	8.18461	-7.95837e-05
2636	8.18363	8.18445	-7.78106e-05
2638	8.18431	8.1843	-7.707e-05
2640	8.18484	8.18414	-7.73946e-05
2642	8.1856	8.18399	-7.87559e-05
2644	8.1862	8.18383	-8.10607e-05
2646	8.18535	8.18366	-8.41488e-05
2648	8.18348	8.18349	-8.78569e-05
2650	8.18192	8.18331	-9.21175e-05
2652	8.18055	8.18312	-9.69868e-05
2654	8.1803	8.18292	-0.000102624
2656	8.18103	8.18271	-0.000109238
2658	8.1808	8.18248	-0.000117002
2660	8.18306	8.18224	-0.00012605
2662	8.18684	8.18198	-0.000136419
2664	8.18744	8.1817	-0.000147879
2666	8.18757	8.18139	-0.000160003
2668	8.18781	8.18106	-0.000172313
2670	8.1878	8.1807	-0.000184288
2672	8.18554	8.18032	-0.00019537
2674	8.18482	8.17992	-0.000205064
2676	8.18413	8.1795	-0.000212962
2678	8.18063	8.17907	-0.000218682
2680	8.17799	8.17863	-0.000221974
2682	8.17246	8.17818	-0.000222801
2684	8.16932	8.17774	-0.000221419
2686	8.16807	8.1773	-0.000218396
2688	8.16947	8.17686	-0.000214443
2690	8.17171	8.17644	-0.000210227
2692	8.17432	8.17602	-0.000206236
2694	8.17522	8.17561	-0.000202728
2696	8.17564	8.17521	-0.000199789
2698	8.17707	8.17481	-0.000197416
2700	8.17909	8.17442	-0.000195502
2860	8.15256	8.15551	-3.27169e-05
2862	8.15267	8.15545	-3.04922e-05
2864	8.1547	8.15539	-2.86092e-05
2866	8.15571	8.15534	-2.72078e-05
2868	8.15817	8.15528	-2.63007e-05
2870	8.15562	8.15523	-2.57568e-05
2872	8.15483	8.15518	-2.54443e-05
2874	8.15405	8.15513	-2.53616e-05
2876	8.15482	8.15508	-2.55661e-05
2878	8.15614	8.15503	-2.61118e-05
2880	8.15614	8.15497	-2.69642e-05
2882	8.15416	8.15492	-2.8032e-05
2884	8.15263	8.15486	-2.92986e-05
2886	8.15322	8.1548	-3.08841e-05
2888	8.15336	8.15474	-3.29417e-05
2890	8.156	8.15467	-3.55901e-05
2892	8.15828	8.15459	-3.88311e-05
2894	8.15972	8.15451	-4.24629e-05
2896	8.15821	8.15442	-4.61277e-05
2898	8.15659	8.15433	-4.94641e-05
2900	8.15654	8.15423	-5.22292e-05
2902	8.15555	8.15412	-5.42389e-05
2904	8.15189	8.15401	-5.53426e-05
2906	8.15029	8.1539	-5.55681e-05
2908	8.1495	8.15379	-5.5146e-05
2910	8.15118	8.15368	-5.43939e-05
2912	8.15422	8.15357	-5.35844e-05
2914	8.15396	8.15346	-5.27916e-05
2916	8.15188	8.15336	-5.19695e-05
2918	8.15075	8.15326	-5.11575e-05
2920	8.15188	8.15315	-5.05161e-05
2922	8.15226	8.15305	-5.01972e-05
2924	8.15301	8.15295	-5.02843e-05
2926	8.15266	8.15285	-5.08068e-05
2928	8.15159	8.15275	-5.17703e-05
2930	8.15334	8.15265	-5.3229e-05
2932	8.1521	8.15254	-5.52017e-05
2934	8.15388	8.15242	-5.7678e-05
2936	8.15435	8.15231	-6.06171e-05
2938	8.15487	8.15218	-6.38782e-05
2940	8.15309	8.15205	-6.72708e-05
3102	8.12643	8.1295	-0.000145188
3104	8.1267	8.12921	-0.000143801
3106	8.12984	8.12892	-0.000142701
3108	8.12954	8.12864	-0.000141952
3110	8.12981	8.12836	-0.000141482
3112	8.13246	8.12807	-0.000141194
3114	8.13106	8.12779	-0.000140856
3116	8.13066	8.12751	-0.000140158
3118	8.12938	8.12723	-0.000138843
3120	8.12637	8.12696	-0.000136697
3122	8.12438	8.12669	-0.000133658
3124	8.12407	8.12642	-0.000129842
3126	8.12228	8.12617	-0.000125435
3128	8.12002	8.12592	-0.000120689
3130	8.11803	8.12568	-0.000115998
3132	8.1212	8.12546	-0.000111906
3134	8.12644	8.12523	-0.000108892
3136	8.12744	8.12502	-0.00010708
3138	8.12859	8.12481	-0.000106323
3140	8.12987	8.12459	-0.000106371
3142	8.12896	8.12438	-0.00010686
3144	8.12829	8.12417	-0.000107395
3146	8.1255	8.12395	-0.000107626
3148	8.12341	8.12374	-0.000107324
3150	8.12255	8.12352	-0.00010644
3152	8.12046	8.12331	-0.000105027
3154	8.12096	8.1231	-0.000103238
3156	8.12058	8.1229	-0.000101274
3158	8.12123	8.1227	-9.9315e-05
3160	8.12118	8.1225	-9.75127e-05
3162	8.12196	8.12231	-9.59791e-05
3164	8.12276	8.12212	-9.47812e-05
3166	8.12019	8.12193	-9.3907e-05
3168	8.12029	8.12174	-9.34009e-05
3170	8.11993	8.12155	-9.33909e-05
3172	8.12162	8.12137	-9.40005e-05
3174	8.12298	8.12118	-9.52848e-05
3176	8.12401	8.12098	-9.71608e-05
3178	8.12264	8.12079	-9.94346e-05
3180	8.12219	8.12059	-0.00010191
3182	8.12112	8.12038	-0.000104449
3344	8.0968	8.09748	-0.000112466
3346	8.09767	8.09725	-0.000110122
3348	8.09732	8.09703	-0.000107756
3350	8.09807	8.09682	-0.000105339
3352	8.09736	8.09661	-0.00010281
3354	8.09613	8.09641	-0.000100087
3356	8.0963	8.09621	-9.71524e-05
3358	8.09807	8.09602	-9.40138e-05
3360	8.09731	8.09584	-9.05854e-05
3362	8.09594	8.09566	-8.67256e-05
3364	8.09606	8.09549	-8.23636e-05
3366	8.09438	8.09533	-7.74654e-05
3368	8.09153	8.09518	-7.20465e-05
3370	8.09189	8.09504	-6.62922e-05
3372	8.09334	8.09492	-6.04759e-05
3374	8.09285	8.0948	-5.47877e-05
3376	8.09666	8.0947	-4.93693e-05
3378	8.09721	8.0946	-4.42198e-05
3380	8.09643	8.09452	-3.91554e-05
3382	8.09645	8.09445	-3.39946e-05
3384	8.0946	8.09438	-2.858e-05
3386	8.09233	8.09433	-2.28224e-05
3388	8.09098	8.09429	-1.67942e-05
3390	8.09056	8.09427	-1.07093e-05
3392	8.09042	8.09425	-4.85005e-06
3394	8.09148	8.09425	4.80745e-07
3396	8.09356	8.09425	5.01785e-06
3398	8.09243	8.09427	8.62222e-06
3400	8.09254	8.09429	1.11923e-05
3402	8.09482	8.09431	1.2584e-05
3404	8.09239	8.09433	1.27475e-05
3406	8.0915	8.09436	1.16252e-05
3408	8.09524	8.09438	9.02392e-06
3410	8.09694	8.09439	4.86318e-06
3412	8.09738	8.0944	-7.20402e-07
3414	8.09671	8.09439	-7.50469e-06
3416	8.0983	8.09437	-1.52763e-05
3418	8.09995	8.09433	-2.37839e-05
3420	8.09701	8.09427	-3.26433e-05
3422	8.09579	8.0942	-4.15184e-05
3582	8.06921	8.06897	-3.68256e-05
3584	8.06931	8.06891	-2.77595e-05
3586	8.06505	8.06886	-1.84356e-05
3588	8.06379	8.06883	-8.99095e-06
3590	8.06568	8.06883	2.18376e-07
3592	8.06866	8.06884	8.86297e-06
3594	8.06962	8.06886	1.68094e-05
3596	8.06702	8.0689	2.40812e-05
3598	8.06552	8.06896	3.06335e-05
3600	8.06719	8.06902	3.62525e-05
3602	8.07119	8.0691	4.07267e-05
3604	8.07225	8.06919	4.40659e-05
3606	8.07299	8.06928	4.64771e-05
3608	8.07389	8.06937	4.82328e-05
3610	8.07261	8.06947	4.96639e-05
3612	8.06939	8.06957	5.10788e-05
3614	8.06746	8.06967	5.25964e-05
3616	8.06808	8.06978	5.41207e-05
3618	8.06955	8.06989	5.54945e-05
3620	8.06931	8.07	5.66357e-05
3622	8.06894	8.07012	5.75027e-05
3624	8.07166	8.07023	5.80207e-05
3626	8.07103	8.07035	5.81997e-05
3628	8.06821	8.07046	5.81246e-05
3630	8.06495	8.07058	5.77321e-05
3632	8.06467	8.0707	5.67049e-05
3634	8.0669	8.07081	5.45743e-05
3636	8.0694	8.07091	5.09408e-05
3638	8.07147	8.07101	4.55863e-05
3640	8.07438	8.07109	3.84683e-05
3642	8.07623	8.07116	2.97375e-05
3644	8.07651	8.07121	1.97299e-05
3646	8.0764	8.07124	8.86229e-06
3648	8.07718	8.07125	-2.44455e-06
3650	8.07464	8.07123	-1.37445e-05
3652	8.07249	8.07119	-2.46618e-05
3654	8.07258	8.07113	-3.50077e-05
3656	8.07164	8.07105	-4.4672e-05
3658	8.0699	8.07095	-5.35729e-05
3660	8.0675	8.07084	-6.17291e-05
3662	8.0674	8.07071	-6.93173e-05
3824	8.04285	8.04074	-0.000117689
3826	8.04207	8.04052	-0.000111344
3828	8.04142	8.0403	-0.000104599
3830	8.04119	8.0401	-9.73468e-05
3832	8.04095	8.03991	-8.94989e-05
3834	8.0396	8.03974	-8.09695e-05
3836	8.03671	8.03959	-7.17223e-05
3838	8.03696	8.03945	-6.18783e-05
3840	8.0356	8.03934	-5.16534e-05
3842	8.03585	8.03925	-4.12978e-05
3844	8.03932	8.03917	-3.10985e-05
3846	8.04129	8.03912	-2.11859e-05
3848	8.04091	8.03909	-1.14669e-05
3850	8.03983	8.03908	-1.78106e-06
3852	8.0387	8.03908	7.97499e-06
3854	8.03781	8.03911	1.78163e-05
3856	8.0375	8.03915	2.76753e-05
3858	8.03643	8.03922	3.74337e-05
3860	8.03615	8.0393	4.69129e-05
3862	8.03899	8.03941	5.58738e-05
3864	8.03943	8.03953	6.41733e-05
3866	8.03719	8.03966	7.17908e-05
3868	8.03608	8.03981	7.86232e-05
3870	8.03478	8.03998	8.44209e-05
3872	8.03583	8.04015	8.88245e-05
3874	8.03517	8.04033	9.14511e-05
3876	8.0378	8.04051	9.19192e-05
3878	8.0427	8.0407	8.99119e-05
3880	8.04453	8.04087	8.54003e-05
3882	8.04378	8.04104	7.86119e-05
3884	8.04725	8.04119	6.98042e-05
3886	8.04795	8.04132	5.93313e-05
3888	8.04584	8.04142	4.77038e-05
3890	8.04407	8.04151	3.53663e-05
3892	8.04448	8.04156	2.25994e-05
3894	8.04616	8.0416	9.62353e-06
3896	8.04646	8.0416	-3.2603e-06
3898	8.04475	8.04158	-1.5673e-05
3900	8.04032	8.04154	-2.72915e-05
3902	8.03424	8.04147	-3.80377e-05
4062	8.00929	8.0105	-9.13853e-05
4064	8.00529	8.01032	-8.23123e-05
4066	8.00252	8.01017	-7.32973e-05
4068	8.00652	8.01003	-6.48505e-05
4070	8.00935	8.00991	-5.7421e-05
4072	8.0091	8.0098	-5.11725e-05
4074	8.01048	8.0097	-4.61556e-05
4076	8.00985	8.00961	-4.23674e-05
4078	8.00965	8.00953	-3.97672e-05
4080	8.00995	8.00945	-3.83408e-05
4082	8.01184	8.00938	-3.80635e-05
4084	8.01118	8.0093	-3.88158e-05
4086	8.01057	8.00922	-4.0423e-05
4088	8.01211	8.00914	-4.27554e-05
4090	8.01176	8.00905	-4.56393e-05
4092	8.01138	8.00896	-4.88465e-05
4094	8.01098	8.00885	-5.21705e-05
4096	8.01111	8.00875	-5.54287e-05
4098	8.00975	8.00863	-5.84409e-05
4100	8.00822	8.00851	-6.10672e-05
4102	8.00666	8.00839	-6.32744e-05
4104	8.00588	8.00826	-6.51436e-05
4106	8.00292	8.00813	-6.68399e-05
4108	8.00378	8.00799	-6.86684e-05
4110	8.00522	8.00785	-7.1008e-05
4112	8.00868	8.00771	-7.4134e-05
4114	8.0095	8.00756	-7.81131e-05
4116	8.01131	8.0074	-8.28284e-05
4118	8.01167	8.00722	-8.80444e-05
4120	8.00926	8.00704	-9.34252e-05
4122	8.00716	8.00685	-9.87032e-05
4124	8.00728	8.00665	-0.000103777
4126	8.00812	8.00644	-0.000108608
4128	8.00681	8.00621	-0.000113103
4130	8.00617	8.00598	-0.00011717
4132	8.00624	8.00575	-0.000120779
4134	8.00545	8.0055	-0.000123901
4136	8.00527	8.00525	-0.000126519
4138	8.00201	8.005	-0.000128635
4140	8.00282	8.00474	-0.000130367
4142	8.00363	8.00447	-0.000131913
4302	7.97851	7.98088	-0.000118941
4304	7.97851	7.98064	-0.0001172
4306	7.97615	7.98041	-0.000115694
4308	7.97695	7.98018	-0.00011468
4310	7.98136	7.97995	-0.000114459
4312	7.98202	7.97972	-0.000115103
4314	7.98244	7.97949	-0.000116465
4316	7.98515	7.97925	-0.000118331
4318	7.98524	7.97902	-0.000120348
4320	7.98148	7.97877	-0.000122026
4322	7.97866	7.97853	-0.000123007
4324	7.97822	7.97828	-0.000123177
4326	7.9791	7.97804	-0.000122532
4328	7.98105	7.97779	-0.000121033
4330	7.98337	7.97755	-0.000118506
4332	7.98399	7.97732	-0.000114585
4334	7.97999	7.9771	-0.000108769
4336	7.97852	7.97689	-0.000100672
4338	7.97634	7.97669	-9.01131e-05
4340	7.97423	7.97653	-7.70404e-05
4342	7.97388	7.97639	-6.15607e-05
4344	7.97538	7.97628	-4.38669e-05
4346	7.97414	7.97621	-2.40961e-05
4348	7.97369	7.97619	-2.36816e-06
4350	7.97757	7.97621	2.11328e-05
4352	7.97907	7.97627	4.63611e-05
4354	7.97821	7.97639	7.34842e-05
4356	7.98013	7.97657	0.000102688
4358	7.97921	7.9768	0.000134188
4360	7.97856	7.97711	0.000168225
4362	7.97672	7.97748	0.000204954
4364	7.97809	7.97793	0.000244404
4366	7.97835	7.97846	0.000286549
4368	7.97704	7.97908	0.000331392
4370	7.98091	7.97979	0.000378847
4372	7.97891	7.98059	0.000428877
4374	7.97535	7.9815	0.000481459
4376	7.97145	7.98252	0.000536279
4378	7.97143	7.98365	0.000592642
4380	7.97261	7.98489	0.000649612
4382	7.97198	7.98625	0.000706204
4560	8.17128	8.08207	-0.0023
4562	8.14337	8.07735	-0.00242
4564	8.12024	8.0724	-0.00253
4566	8.10056	8.06724	-0.00263
4568	8.08033	8.06188	-0.00272
4570	8.06497	8.05638	-0.00278
4572	8.04848	8.05076	-0.00283
4574	8.03227	8.04506	-0.00286
4576	8.01989	8.03932	-0.00287
4578	8.01196	8.03358	-0.00287
4580	8.00579	8.02786	-0.00285
4582	7.99668	8.0222	-0.00281
4584	7.99244	8.01663	-0.00276
4586	7.99068	8.01116	-0.00271
4588	7.98808	8.00581	-0.00264
4590	7.98546	8.0006	-0.00257
4592	7.97994	7.99554	-0.00249
4594	7.97604	7.99063	-0.00241
4596	7.96973	7.98589	-0.00233
4598	7.96715	7.98132	-0.00224
4600	7.96315	7.97692	-0.00216
4602	7.95918	7.97269	-0.00207
4604	7.95887	7.96863	-0.00199
4606	7.9572	7.96472	-0.00191
4608	7.95675	7.96098	-0.00183
4610	7.955	7.95738	-0.00176
4612	7.95462	7.95393	-0.00169
4614	7.95673	7.9506	-0.00163
4616	7.95578	7.9474	-0.00157
4618	7.95294	7.94431	-0.00152
4620	7.95135	7.94133	-0.00146
4622	7.95019	7.93846	-0.00141
4782	7.90919	7.90901	0.000265583
4784	7.90935	7.90954	0.000257014
4786	7.90999	7.91004	0.000247721
4788	7.90968	7.91053	0.000237697
4790	7.91216	7.91099	0.000226903
4792	7.91486	7.91143	0.000215354
4794	7.91268	7.91185	0.000203235
4796	7.91273	7.91225	0.000190715
4798	7.91344	7.91262	0.000177848
4800	7.911	7.91296	0.000164687
4802	7.90803	7.91327	0.000151186
4804	7.90848	7.91356	0.000137054
4806	7.9108	7.91382	0.000121878
4808	7.91326	7.91405	0.000105331
4810	7.9179	7.91424	8.726e-05
4812	7.92052	7.9144	6.77801e-05
4814	7.9236	7.91451	4.72852e-05
4816	7.924	7.91459	2.63873e-05
4818	7.92233	7.91462	5.83031e-06
4820	7.9207	7.91461	-1.36969e-05
4822	7.91669	7.91456	-3.16391e-05
4824	7.91621	7.91448	-4.76661e-05
4826	7.91246	7.91437	-6.16226e-05
4828	7.91208	7.91424	-7.35162e-05
4830	7.91166	7.91408	-8.35106e-05
4832	7.9116	7.91391	-9.17899e-05
4834	7.91244	7.91372	-9.85443e-05
4836	7.91188	7.91351	-0.000103918
4838	7.91233	7.9133	-0.000108028
4840	7.91081	7.91308	-0.000110979
4842	7.9077	7.91286	-0.000112901
4844	7.90755	7.91263	-0.000114092
4846	7.9074	7.9124	-0.000114966
4848	7.90862	7.91217	-0.000115927
4850	7.9133	7.91194	-0.00011732
4852	7.91442	7.9117	-0.000119233
4854	7.91196	7.91146	-0.000121501
4856	7.91143	7.91121	-0.000123994
4858	7.90998	7.91096	-0.000126685
4860	7.91199	7.91071	-0.000129603
4862	7.91353	7.91045	-0.000132736
5026	7.88157	7.88258	-0.000112422
5028	7.88241	7.88236	-0.00010871
5030	7.88284	7.88215	-0.000104993
5032	7.88413	7.88194	-0.000101241
5034	7.8837	7.88174	-9.73375e-05
5036	7.88253	7.88155	-9.31167e-05
5038	7.8839	7.88137	-8.84601e-05
5040	7.88363	7.8812	-8.32265e-05
5042	7.87965	7.88104	-7.72163e-05
5044	7.87576	7.88089	-7.03873e-05
5046	7.87338	7.88075	-6.30012e-05
5048	7.8749	7.88064	-5.55607e-05
5050	7.87762	7.88053	-4.85929e-05
5052	7.87847	7.88044	-4.24458e-05
5054	7.88149	7.88036	-3.73159e-05
5056	7.88092	7.88029	-3.3237e-05
5058	7.87886	7.88023	-3.01383e-05
5060	7.87763	7.88017	-2.80498e-05
5062	7.87712	7.88012	-2.71286e-05
5064	7.87595	7.88006	-2.75973e-05
5066	7.87835	7.88	-2.97417e-05
5068	7.8815	7.87994	-3.37938e-05
5070	7.88312	7.87987	-3.97574e-05
5072	7.88377	7.87978	-4.74389e-05
5074	7.88604	7.87968	-5.6547e-05
5076	7.88448	7.87955	-6.66655e-05
5078	7.88305	7.87941	-7.73403e-05
5080	7.88257	7.87924	-8.82268e-05
5082	7.88289	7.87906	-9.90449e-05
5084	7.87972	7.87885	-0.000109507
5086	7.87858	7.87862	-0.000119423
5088	7.87955	7.87837	-0.00012876
5090	7.88212	7.8781	-0.000137472
5092	7.88198	7.87782	-0.000145351
5094	7.87854	7.87752	-0.000152068
5096	7.87732	7.87721	-0.000157415
5098	7.87379	7.8769	-0.000161346
5100	7.87098	7.87657	-0.000163982
5102	7.86801	7.87624	-0.000165673
5262	7.85249	7.85122	-8.44985e-05
5264	7.84966	7.85106	-8.10582e-05
5266	7.84993	7.8509	-7.75137e-05
5268	7.85053	7.85075	-7.396e-05
5270	7.85038	7.8506	-7.04452e-05
5272	7.85098	7.85047	-6.69872e-05
5274	7.85168	7.85033	-6.35739e-05
5276	7.84889	7.85021	-6.01304e-05
5278	7.84703	7.85009	-5.66555e-05
5280	7.84792	7.84998	-5.33254e-05
5282	7.84724	7.84988	-5.03466e-05
5284	7.84532	7.84978	-4.79082e-05
5286	7.84622	7.84969	-4.62964e-05
5288	7.84861	7.8496	-4.58303e-05
5290	7.84997	7.8495	-4.6689e-05
5292	7.8499	7.84941	-4.8894e-05
5294	7.84843	7.84931	-5.2407e-05
5296	7.84949	7.8492	-5.72435e-05
5298	7.85253	7.84908	-6.34272e-05
5300	7.85429	7.84894	-7.08074e-05
5302	7.85155	7.84879	-7.90304e-05
5304	7.8514	7.84863	-8.77702e-05
5306	7.8511	7.84844	-9.68047e-05
5308	7.85364	7.84824	-0.000105915
5310	7.85053	7.84802	-0.000114778
5312	7.849	7.84778	-0.000123075
5314	7.84809	7.84753	-0.000130658
5316	7.84921	7.84726	-0.000137453
5318	7.84926	7.84698	-0.00014336
5320	7.84855	7.84669	-0.000148208
5322	7.84692	7.84639	-0.000151832
5324	7.84558	7.84608	-0.000154134
5326	7.84334	7.84577	-0.000155114
5328	7.84084	7.84546	-0.000154887
5330	7.8403	7.84515	-0.000153739
5332	7.84084	7.84485	-0.00015205
5334	7.8406	7.84454	-0.000150176
5336	7.84244	7.84425	-0.000148437
5338	7.84509	7.84395	-0.000147064
5340	7.84549	7.84366	-0.000146085
5342	7.84555	7.84337	-0.000145379
5502	7.81388	7.81985	-0.000174469
5504	7.818	7.8195	-0.000176054
5506	7.81854	7.81914	-0.000178203
5508	7.82136	7.81878	-0.000181
5510	7.82017	7.81842	-0.000184365
5512	7.81949	7.81804	-0.000188125
5514	7.82004	7.81766	-0.000192151
5516	7.81974	7.81728	-0.000196288
5518	7.81964	7.81688	-0.000200343
5520	7.81745	7.81647	-0.000204105
5522	7.81771	7.81606	-0.000207424
5524	7.81596	7.81565	-0.000210195
5526	7.81376	7.81522	-0.000212339
5528	7.81475	7.8148	-0.000213901
5530	7.81718	7.81437	-0.000214943
5532	7.81558	7.81394	-0.000215353
5534	7.81544	7.81351	-0.000214952
5536	7.80993	7.81308	-0.000213596
5538	7.80567	7.81265	-0.000211334
5540	7.80665	7.81223	-0.000208574
5542	7.80917	7.81182	-0.00020582
5544	7.81178	7.81141	-0.000203404
5546	7.81122	7.811	-0.000201417
5548	7.81069	7.8106	-0.000199837
5550	7.81027	7.8102	-0.000198649
5552	7.81078	7.80981	-0.00019785
5554	7.81087	7.80941	-0.000197397
5556	7.81265	7.80902	-0.000197192
5558	7.81347	7.80862	-0.00019703
5560	7.81129	7.80823	-0.000196572
5562	7.80697	7.80784	-0.000195499
5564	7.80613	7.80745	-0.000193722
5566	7.80507	7.80706	-0.00019133
5568	7.80131	7.80668	-0.000188456
5570	7.80114	7.80631	-0.000185396
5572	7.80089	7.80594	-0.000182576
5574	7.80226	7.80558	-0.000180406
5576	7.80668	7.80522	-0.000179223
5578	7.8093	7.80486	-0.000179102
5580	7.8092	7.8045	-0.000179806
5582	7.80841	7.80414	-0.000180968
5744	7.77402	7.77965	-3.91554e-05
5746	7.77579	7.77958	-3.45471e-05
5748	7.77788	7.77951	-3.04686e-05
5750	7.77753	7.77945	-2.71377e-05
5752	7.77711	7.7794	-2.46972e-05
5754	7.77756	7.77935	-2.33163e-05
5756	7.77999	7.77931	-2.31595e-05
5758	7.78351	7.77926	-2.42718e-05
5760	7.78329	7.77921	-2.6455e-05
5762	7.78067	7.77915	-2.93744e-05
5764	7.7791	7.77909	-3.28049e-05
5766	7.77986	7.77902	-3.66851e-05
5768	7.77752	7.77895	-4.09812e-05
5770	7.77558	7.77886	-4.57169e-05
5772	7.77667	7.77876	-5.10818e-05
5774	7.77807	7.77865	-5.72921e-05
5776	7.77988	7.77853	-6.44556e-05
5778	7.78248	7.7784	-7.25419e-05
5780	7.78194	7.77824	-8.1333e-05
5782	7.78111	7.77807	-9.0516e-05
5784	7.77996	7.77788	-9.98201e-05
5786	7.77843	7.77767	-0.000109039
5788	7.77882	7.77744	-0.000118058
5790	7.77852	7.7772	-0.000126793
5792	7.77934	7.77694	-0.000135134
5794	7.78009	7.77666	-0.000142932
5796	7.7784	7.77637	-0.000149952
5798	7.77795	7.77606	-0.000155975
5800	7.77706	7.77574	-0.000160843
5802	7.77449	7.77542	-0.000164426
5804	7.7729	7.77509	-0.00016671
5806	7.7719	7.77475	-0.000167819
5808	7.77221	7.77441	-0.000167955
5810	7.76896	7.77408	-0.000167322
5812	7.76881	7.77375	-0.000166214
5814	7.77222	7.77341	-0.000165036
5816	7.77291	7.77309	-0.000164034
5818	7.77407	7.77276	-0.000163263
5820	7.77405	7.77243	-0.000162678
5822	7.77207	7.77211	-0.000162161
5982	7.74907	7.74836	-0.00014151
5984	7.74969	7.74808	-0.000141484
5986	7.75315	7.7478	-0.000141343
5988	7.7526	7.74752	-0.000140806
5990	7.74822	7.74723	-0.000139455
5992	7.74248	7.74696	-0.000137044
5994	7.74047	7.74669	-0.000133715
5996	7.74114	7.74642	-0.000129896
5998	7.74106	7.74617	-0.000126051
6000	7.74092	7.74592	-0.000122598
6002	7.74127	7.74568	-0.000119943
6004	7.74106	7.74544	-0.000118464
6006	7.7445	7.7452	-0.000118515
6008	7.74902	7.74496	-0.0001203
6010	7.7489	7.74472	-0.000123685
6012	7.74712	7.74447	-0.000128336
6014	7.74654	7.74421	-0.000133981
6016	7.74582	7.74393	-0.000140419
6018	7.74373	7.74364	-0.000147479
6020	7.7423	7.74334	-0.000155082
6022	7.74265	7.74302	-0.000163268
6024	7.74461	7.74269	-0.000172092
6026	7.74517	7.74233	-0.000181493
6028	7.74422	7.74196	-0.000191278
6030	7.74399	7.74157	-0.000201243
6032	7.74569	7.74116	-0.000211199
6034	7.74802	7.74072	-0.000220866
6036	7.74778	7.74027	-0.000229769
6038	7.74233	7.73981	-0.000237313
6040	7.73756	7.73933	-0.000243092
6042	7.73514	7.73883	-0.000247078
6044	7.73458	7.73834	-0.00024949
6046	7.73602	7.73784	-0.000250628
6048	7.73572	7.73734	-0.000250715
6050	7.73377	7.73684	-0.000249891
6052	7.73501	7.73634	-0.000248343
6054	7.73443	7.73584	-0.000246248
6056	7.7351	7.73535	-0.000243717
6058	7.73242	7.73487	-0.000240815
6060	7.73232	7.73439	-0.000237653
6062	7.73343	7.73392	-0.000234411
6222	7.70836	7.70974	-0.000114046
6224	7.71123	7.70951	-0.000114354
6226	7.7098	7.70928	-0.000114747
6228	7.70978	7.70905	-0.000115137
6230	7.70977	7.70882	-0.000115473
6232	7.70889	7.70859	-0.000115688
6234	7.70665	7.70836	-0.000115734
6236	7.70406	7.70813	-0.000115665
6238	7.70345	7.7079	-0.000115716
6240	7.70289	7.70767	-0.000116228
6242	7.70399	7.70743	-0.000117573
6244	7.70436	7.7072	-0.000120082
6246	7.70481	7.70695	-0.000124007
6248	7.70645	7.7067	-0.000129548
6250	7.70839	7.70643	-0.000136803
6252	7.70965	7.70615	-0.000145701
6254	7.70812	7.70585	-0.000156025
6256	7.7085	7.70553	-0.000167542
6258	7.71196	7.70518	-0.000180041
6260	7.71162	7.70481	-0.00019313
6262	7.7087	7.70441	-0.000206262
6264	7.70697	7.70398	-0.000218989
6266	7.7051	7.70353	-0.00023102
6268	7.70448	7.70306	-0.00024217
6270	7.70104	7.70256	-0.000252319
6272	7.70187	7.70205	-0.000261472
6274	7.70252	7.70152	-0.000269695
6276	7.70122	7.70097	-0.000276955
6278	7.70072	7.70041	-0.000283203
6280	7.69984	7.69984	-0.000288416
6282	7.69829	7.69926	-0.000292581
6284	7.69662	7.69867	-0.000295736
6286	7.69811	7.69807	-0.000298004
6288	7.69933	7.69748	-0.000299466
6290	7.69908	7.69688	-0.000300045
6292	7.69674	7.69628	-0.000299578
6294	7.69395	7.69568	-0.000297959
6296	7.69192	7.69509	-0.000295239
6298	7.69052	7.6945	-0.000291614
6300	7.68968	7.69392	-0.000287371
6302	7.69127	7.69335	-0.000282842
6462	7.67146	7.66876	-7.88145e-05
6464	7.67173	7.66861	-7.82178e-05
6466	7.67047	7.66845	-7.73295e-05
6468	7.66925	7.6683	-7.59429e-05
6470	7.66655	7.66815	-7.39383e-05
6472	7.66356	7.668	-7.13416e-05
6474	7.66468	7.66786	-6.83951e-05
6476	7.66493	7.66773	-6.54052e-05
6478	7.66458	7.6676	-6.26123e-05
6480	7.66344	7.66748	-6.02498e-05
6482	7.66371	7.66736	-5.86013e-05
6484	7.66396	7.66724	-5.79756e-05
6486	7.66362	7.66712	-5.86512e-05
6488	7.66264	7.66701	-6.09009e-05
6490	7.66488	7.66688	-6.50413e-05
6492	7.66911	7.66674	-7.13288e-05
6494	7.67083	7.66659	-7.97486e-05
6496	7.67081	7.66642	-9.00352e-05
6498	7.67035	7.66623	-0.000101842
6500	7.66916	7.66602	-0.000114826
6502	7.66867	7.66577	-0.000128695
6504	7.66865	7.6655	-0.000143206
6506	7.67052	7.6652	-0.000158115
6508	7.66957	7.66487	-0.000173084
6510	7.66684	7.66451	-0.000187707
6512	7.66603	7.66412	-0.000201702
6514	7.66568	7.6637	-0.000214899
6516	7.66536	7.66326	-0.000227141
6518	7.66577	7.66279	-0.000238264
6520	7.66388	7.66231	-0.000248063
6522	7.66228	7.6618	-0.000256355
6524	7.66216	7.66128	-0.000263058
6526	7.66108	7.66075	-0.000268117
6528	7.65815	7.66021	-0.000271484
6530	7.65731	7.65967	-0.000273229
6532	7.65543	7.65912	-0.000273529
6534	7.65452	7.65857	-0.000272627
6536	7.65428	7.65803	-0.000270836
6538	7.65522	7.65749	-0.000268467
6540	7.65494	7.65696	-0.000265764
6542	7.65499	7.65643	-0.000262898
6702	7.63129	7.62713	-0.000139859
6704	7.62923	7.62685	-0.000139539
6706	7.6268	7.62657	-0.000138822
6708	7.62376	7.62629	-0.000137602
6710	7.6228	7.62602	-0.000135973
6712	7.62349	7.62575	-0.000134165
6714	7.62411	7.62548	-0.000132398
6716	7.62275	7.62522	-0.000130819
6718	7.62325	7.62496	-0.00012958
6720	7.62391	7.6247	-0.000128852
6722	7.62395	7.62444	-0.000128733
6724	7.62578	7.62418	-0.000129275
6726	7.62668	7.62392	-0.000130434
6728	7.62712	7.62366	-0.000132035
6730	7.62528	7.6234	-0.000133828
6732	7.62361	7.62313	-0.000135599
6734	7.62235	7.62285	-0.000137251
6736	7.62107	7.62258	-0.000138786
6738	7.62273	7.6223	-0.000140284
6740	7.62287	7.62202	-0.000141788
6742	7.62217	7.62173	-0.000143246
6744	7.62048	7.62144	-0.000144608
6746	7.62014	7.62115	-0.000145893
6748	7.6201	7.62086	-0.000147181
6750	7.61981	7.62056	-0.000148545
6752	7.6214	7.62027	-0.000150045
6754	7.62217	7.61996	-0.000151665
6756	7.62028	7.61966	-0.000153271
6758	7.61951	7.61935	-0.00015475
6760	7.61806	7.61904	-0.000156071
6762	7.6176	7.61873	-0.000157266
6764	7.61854	7.61841	-0.00015842
6766	7.61918	7.61809	-0.000159572
6768	7.61909	7.61777	-0.000160675
6770	7.61594	7.61745	-0.000161632
6772	7.61516	7.61713	-0.000162451
6774	7.61697	7.6168	-0.000163271
6776	7.61624	7.61647	-0.000164165
6778	7.61617	7.61614	-0.000165134
6780	7.61732	7.61581	-0.000166188
6782	7.61523	7.61548	-0.000167265
6942	7.59202	7.58502	-0.000194324
6944	7.58853	7.58463	-0.000193653
6946	7.58547	7.58424	-0.000192244
6948	7.58112	7.58386	-0.000189889
6950	7.58037	7.58348	-0.000186651
6952	7.58054	7.58312	-0.000182763
6954	7.58054	7.58275	-0.000178456
6956	7.57995	7.5824	-0.00017392
6958	7.57899	7.58206	-0.000169345
6960	7.57664	7.58172	-0.000164953
6962	7.57718	7.5814	-0.000161071
6964	7.57587	7.58108	-0.000158073
6966	7.57801	7.58077	-0.000156339
6968	7.57856	7.58045	-0.000156189
6970	7.58101	7.58014	-0.00015781
6972	7.58315	7.57982	-0.000161242
6974	7.58411	7.57949	-0.000166318
6976	7.58233	7.57915	-0.000172715
6978	7.58185	7.5788	-0.000180123
6980	7.58226	7.57843	-0.000188289
6982	7.58062	7.57805	-0.000196939
6984	7.57932	7.57765	-0.000205813
6986	7.57778	7.57722	-0.000214742
6988	7.57722	7.57679	-0.000223635
6990	7.57753	7.57633	-0.000232454
6992	7.57936	7.57586	-0.000241131
6994	7.58108	7.57537	-0.00024948
6996	7.57847	7.57486	-0.000257128
6998	7.57442	7.57434	-0.0002637
7000	7.57401	7.57381	-0.000269048
7002	7.5718	7.57326	-0.000273161
7004	7.57254	7.57271	-0.000276088
7006	7.57321	7.57216	-0.000277897
7008	7.57146	7.5716	-0.000278552
7010	7.56954	7.57105	-0.000278016
7012	7.5672	7.57049	-0.000276356
7014	7.56686	7.56994	-0.000273764
7016	7.56607	7.5694	-0.000270497
7018	7.56458	7.56886	-0.000266812
7020	7.5661	7.56833	-0.000263016
7022	7.57039	7.56781	-0.00025937
7182	7.53785	7.54337	-8.0566e-05
7184	7.53653	7.54321	-7.98603e-05
7186	7.53716	7.54305	-7.98993e-05
7188	7.53911	7.54289	-8.1188e-05
7190	7.54056	7.54272	-8.41148e-05
7192	7.54164	7.54255	-8.89183e-05
7194	7.54337	7.54236	-9.57221e-05
7196	7.54634	7.54216	-0.000104522
7198	7.54635	7.54194	-0.000115111
7200	7.54661	7.5417	-0.000127142
7202	7.54767	7.54144	-0.000140242
7204	7.54667	7.54114	-0.000153962
7206	7.5416	7.54082	-0.00016783
7208	7.54234	7.54047	-0.000181591
7210	7.54206	7.54009	-0.000195139
7212	7.54052	7.53969	-0.000208321
7214	7.5393	7.53926	-0.000221024
7216	7.53961	7.53881	-0.000233212
7218	7.54249	7.53833	-0.000244851
7220	7.54236	7.53783	-0.000255742
7222	7.54251	7.53731	-0.000265535
7224	7.54041	7.53677	-0.000273836
7226	7.53816	7.53621	-0.000280292
7228	7.53398	7.53565	-0.000284676
7230	7.53284	7.53507	-0.000286979
7232	7.53115	7.5345	-0.000287356
7234	7.53118	7.53393	-0.000286033
7236	7.53034	7.53336	-0.000283254
7238	7.52742	7.53279	-0.000279251
7240	7.52485	7.53224	-0.000274362
7242	7.52597	7.5317	-0.0002691
7244	7.52677	7.53116	-0.000263992
7246	7.52818	7.53064	-0.000259446
7248	7.52976	7.53013	-0.000255737
7250	7.53222	7.52962	-0.000252978
7252	7.53031	7.52911	-0.00025108
7254	7.53001	7.52861	-0.00024989
7256	7.53102	7.52811	-0.000249302
7258	7.53151	7.52761	0
			1.15801e-07
			2.88264e-07
			4.58229e-07
			5.64882e-07
			6.00182e-07
			5.57789e-07
			4.28131e-07
			2.02756e-07
			-1.16117e-07
			-5.28934e-07
			-1.01396e-06
			-1.56863e-06
			-2.12005e-06
			-2.65762e-06
			-3.16274e-06
			-3.58466e-06
			-3.88624e-06
			-4.02129e-06
			-4.01135e-06
			-3.915e-06
			-3.76446e-06
			-3.57279e-06
			-3.34383e-06
			-3.06985e-06
			-2.79847e-06
			-2.56089e-06
			-2.36294e-06
			-2.18818e-06
			-2.08875e-06
			1.02621e-06
			1.01157e-06
			9.41947e-07
			8.34877e-07
			7.53382e-07
			7.15994e-07
			7.229e-07
			7.57081e-07
			7.83845e-07
			8.29852e-07
			9.04581e-07
			9.76939e-07
			1.04686e-06
			1.1164e-06
			1.20627e-06
			1.30561e-06
			1.40565e-06
			1.48613e-06
			1.54745e-06
			1.60248e-06
			1.61045e-06
			1.58248e-06
			1.51119e-06
			1.35668e-06
			1.11668e-06
			7.9503e-07
			4.13535e-07
			2.39894e-08
			-3.31892e-07
			-6.4413e-07
			-9.31046e-07
			-1.16555e-06
			-1.28666e-06
			-1.31399e-06
			-1.30296e-06
			-1.26673e-06
			-1.24048e-06
			-1.24572e-06
			-1.28568e-06
			-1.31338e-06
			-1.27498e-06
			1.02379e-06
			9.74387e-07
			8.80813e-07
			7.74839e-07
			6.60289e-07
			5.77217e-07
			5.50449e-07
			6.45739e-07
			8.46322e-07
			1.08982e-06
			1.34017e-06
			1.5617e-06
			1.72162e-06
			1.7823e-06
			1.71271e-06
			1.51969e-06
			1.27521e-06
			1.0387e-06
			8.23843e-07
			6.42163e-07
			5.09746e-07
			4.34528e-07
			4.15453e-07
			4.18918e-07
			3.95911e-07
			3.23673e-07
			1.88977e-07
			-5.87186e-09
			-2.12628e-07
			-3.93361e-07
			-5.29552e-07
			-6.15307e-07
			-6.29992e-07
			-5.25546e-07
			-3.81298e-07
			-2.57553e-07
			-1.8242e-07
			-1.74896e-07
			-2.21229e-07
			-2.87832e-07
			-3.25499e-07
			1.03586e-06
			9.39751e-07
			7.24103e-07
			4.48619e-07
			1.38318e-07
			-1.84386e-07
			-5.13689e-07
			-8.38632e-07
			-1.1424e-06
			-1.4324e-06
			-1.74094e-06
			-2.00499e-06
			-2.17054e-06
			-2.28508e-06
			-2.36599e-06
			-2.42745e-06
			-2.45194e-06
			-2.40768e-06
			-2.2907e-06
			-2.11742e-06
			-1.90313e-06
			-1.62187e-06
			-1.27183e-06
			-9.2665e-07
			-6.25328e-07
			-4.20843e-07
			-2.62567e-07
			-1.38233e-07
			-1.4698e-08
			9.90172e-08
			1.52047e-07
			1.67129e-07
			2.0631e-07
			2.33058e-07
			2.71876e-07
			3.05103e-07
			3.12461e-07
			3.23895e-07
			3.34046e-07
			3.49131e-07
			3.81e-07
			9.15668e-08
			5.11615e-08
			1.81379e-08
			-5.81149e-08
			-1.70116e-07
			-3.43715e-07
			-5.7495e-07
			-8.72713e-07
			-1.21343e-06
			-1.53937e-06
			-1.813e-06
			-2.00111e-06
			-2.07006e-06
			-2.05611e-06
			-1.98254e-06
			-1.84165e-06
			-1.60758e-06
			-1.25472e-06
			-7.58519e-07
			-1.6031e-07
			5.06372e-07
			1.1797e-06
			1.85588e-06
			2.52681e-06
			3.13185e-06
			3.64303e-06
			3.96825e-06
			4.08885e-06
			4.00204e-06
			3.73501e-06
			3.33585e-06
			2.86172e-06
			2.32419e-06
			1.74374e-06
			1.09069e-06
			4.17691e-07
			-1.87242e-07
			-6.54088e-07
			-9.74173e-07
			-1.17757e-06
			-1.26417e-06
			1.15437e-06
			1.03466e-06
			7.90945e-07
			4.33113e-07
			1.55316e-09
			-4.94822e-07
			-1.01402e-06
			-1.50192e-06
			-1.94646e-06
			-2.32732e-06
			-2.65077e-06
			-2.88098e-06
			-3.00837e-06
			-3.02721e-06
			-2.93989e-06
			-2.75091e-06
			-2.47336e-06
			-2.10884e-06
			-1.66868e-06
			-1.19633e-06
			-7.13486e-07
			-2.63415e-07
			1.12326e-07
			4.28335e-07
			7.16785e-07
			9.66528e-07
			1.13238e-06
			1.18459e-06
			1.10564e-06
			9.67037e-07
			7.94252e-07
			5.88027e-07
			3.85548e-07
			2.09553e-07
			9.25264e-08
			2.67626e-08
			-5.57536e-09
			-2.21891e-08
			-3.49079e-08
			-1.50387e-08
			8.14303e-09
			8.66736e-08
			6.84017e-08
			7.58307e-08
			1.28446e-07
			2.13144e-07
			3.72961e-07
			6.33044e-07
			1.00766e-06
			1.4415e-06
			1.84994e-06
			2.19432e-06
			2.46858e-06
			2.61736e-06
			2.62253e-06
			2.53353e-06
			2.36754e-06
			2.13599e-06
			1.88973e-06
			1.68175e-06
			1.46928e-06
			1.21889e-06
			9.25353e-07
			6.32224e-07
			3.74765e-07
			2.04667e-07
			1.37682e-07
			1.38211e-07
			2.0011e-07
			3.11922e-07
			4.43716e-07
			5.62196e-07
			6.30048e-07
			6.3312e-07
			5.62205e-07
			4.20704e-07
			2.26449e-07
			1.91051e-08
			-1.79899e-07
			-3.62048e-07
			-5.27079e-07
			-6.25129e-07
			-1.42589e-07
			-5.95692e-08
			1.26026e-07
			3.83426e-07
			6.9145e-07
			9.67302e-07
			1.17175e-06
			1.31383e-06
			1.40749e-06
			1.42278e-06
			1.37033e-06
			1.28102e-06
			1.16442e-06
			1.01199e-06
			8.32594e-07
			6.47334e-07
			4.93407e-07
			3.88025e-07
			3.17813e-07
			2.78784e-07
			2.64508e-07
			2.81435e-07
			3.01772e-07
			3.30977e-07
			3.84534e-07
			4.45298e-07
			4.82108e-07
			4.39518e-07
			3.22234e-07
			1.67107e-07
			1.61039e-08
			-1.29453e-07
			-2.6177e-07
			-3.53306e-07
			-4.51788e-07
			-5.40071e-07
			-5.79286e-07
			-5.58908e-07
			-5.13708e-07
			-4.53312e-07
			-4.16359e-07
			3.82987e-07
			3.13303e-07
			1.62616e-07
			-4.99385e-08
			-2.95234e-07
			-5.10938e-07
			-7.07965e-07
			-8.78086e-07
			-1.03437e-06
			-1.17482e-06
			-1.31787e-06
			-1.50784e-06
			-1.75217e-06
			-2.0355e-06
			-2.31045e-06
			-2.56503e-06
			-2.72827e-06
			-2.78079e-06
			-2.75363e-06
			-2.64309e-06
			-2.45737e-06
			-2.21951e-06
			-1.96073e-06
			-1.71728e-06
			-1.50721e-06
			-1.2861e-06
			-1.05712e-06
			-8.1057e-07
			-5.55955e-07
			-2.77825e-07
			3.09331e-08
			3.66435e-07
			7.11099e-07
			1.00328e-06
			1.2639e-06
			1.47623e-06
			1.62918e-06
			1.72841e-06
			1.77379e-06
			1.77639e-06
			1.74127e-06
			-5.0567e-07
			-4.92607e-07
			-4.39322e-07
			-3.23078e-07
			-1.22435e-07
			1.28376e-07
			3.96829e-07
			6.11731e-07
			8.02509e-07
			9.63744e-07
			1.08317e-06
			1.14526e-06
			1.16043e-06
			1.1003e-06
			9.57414e-07
			7.46481e-07
			4.85021e-07
			2.50983e-07
			6.49914e-08
			-8.5634e-08
			-2.12416e-07
			-3.24977e-07
			-4.05231e-07
			-4.67784e-07
			-5.28538e-07
			-6.08434e-07
			-6.78532e-07
			-7.23756e-07
			-7.39876e-07
			-7.31536e-07
			-7.09638e-07
			-7.13721e-07
			-7.61168e-07
			-8.13065e-07
			-8.85191e-07
			-9.64258e-07
			-9.96335e-07
			-9.76302e-07
			-9.21604e-07
			-8.57634e-07
			-8.01952e-07
			5.28916e-07
			5.36813e-07
			4.9692e-07
			4.75691e-07
			5.45072e-07
			6.95568e-07
			8.77961e-07
			1.05806e-06
			1.18208e-06
			1.26033e-06
			1.36732e-06
			1.52665e-06
			1.69903e-06
			1.83377e-06
			1.86071e-06
			1.76573e-06
			1.64577e-06
			1.53938e-06
			1.43151e-06
			1.29887e-06
			1.15936e-06
			1.00973e-06
			8.56377e-07
			6.91181e-07
			4.8883e-07
			2.81373e-07
			7.35932e-08
			-1.35301e-07
			-3.05152e-07
			-4.51804e-07
			-5.76413e-07
			-7.16038e-07
			-8.68714e-07
			-1.04732e-06
			-1.2283e-06
			-1.37348e-06
			-1.46567e-06
			-1.50244e-06
			-1.45017e-06
			-1.38346e-06
			-1.33357e-06
			1.03016e-06
			1.07246e-06
			1.11783e-06
			1.13354e-06
			1.09352e-06
			9.87724e-07
			8.03237e-07
			5.68154e-07
			3.18364e-07
			5.19616e-08
			-2.14269e-07
			-4.66386e-07
			-6.86031e-07
			-8.58009e-07
			-9.96052e-07
			-1.13424e-06
			-1.30038e-06
			-1.51821e-06
			-1.78876e-06
			-2.09307e-06
			-2.43127e-06
			-2.75301e-06
			-2.97693e-06
			-3.0854e-06
			-3.06949e-06
			-2.9178e-06
			-2.62324e-06
			-2.22367e-06
			-1.7256e-06
			-1.13437e-06
			-5.11705e-07
			9.81251e-08
			5.92951e-07
			9.1847e-07
			1.05836e-06
			1.04963e-06
			9.45843e-07
			8.07863e-07
			6.61887e-07
			5.2449e-07
			4.32475e-07
			5.84933e-07
			5.27432e-07
			4.14047e-07
			2.86664e-07
			1.66874e-07
			1.05119e-07
			5.11278e-08
			-9.79639e-09
			-9.24579e-08
			-1.8037e-07
			-2.45872e-07
			-2.87996e-07
			-3.45313e-07
			-4.47436e-07
			-5.81352e-07
			-7.42865e-07
			-8.77652e-07
			-9.3823e-07
			-8.9417e-07
			-7.74055e-07
			-6.08495e-07
			-3.96348e-07
			-1.5548e-07
			4.27404e-08
			1.68311e-07
			2.07735e-07
			1.96999e-07
			1.99383e-07
			2.11697e-07
			1.94283e-07
			1.26432e-07
			3.29899e-08
			-7.64986e-08
			-1.84792e-07
			-2.96938e-07
			-4.3241e-07
			-5.5393e-07
			-6.84254e-07
			-7.85279e-07
			-8.45238e-07
			-8.51072e-07
			3.70099e-07
			3.23531e-07
			2.26477e-07
			1.4792e-07
			8.74075e-08
			5.61495e-08
			1.13057e-07
			2.3579e-07
			4.21839e-07
			6.51015e-07
			8.68518e-07
			1.03973e-06
			1.1636e-06
			1.20934e-06
			1.13643e-06
			9.09598e-07
			5.97195e-07
			3.09003e-07
			6.95928e-08
			-9.37452e-08
			-1.51077e-07
			-1.16375e-07
			1.15767e-09
			1.49823e-07
			2.9202e-07
			4.14634e-07
			4.79893e-07
			5.01978e-07
			4.77523e-07
			4.23652e-07
			3.43155e-07
			2.55787e-07
			1.8129e-07
			7.17979e-08
			-6.68133e-08
			-2.38008e-07
			-4.04118e-07
			-5.3391e-07
			-6.02965e-07
			-6.3484e-07
			-6.34576e-07
			5.8509e-07
			5.86626e-07
			5.9647e-07
			6.12006e-07
			6.52741e-07
			7.08564e-07
			7.58742e-07
			8.10579e-07
			9.03614e-07
			1.0263e-06
			1.15469e-06
			1.29444e-06
			1.41498e-06
			1.46218e-06
			1.44597e-06
			1.39812e-06
			1.31112e-06
			1.26363e-06
			1.26854e-06
			1.31186e-06
			1.39547e-06
			1.48331e-06
			1.53078e-06
			1.51165e-06
			1.41799e-06
			1.2474e-06
			1.02115e-06
			7.81032e-07
			5.04005e-07
			1.9184e-07
			-1.10077e-07
			-4.51084e-07
			-8.49552e-07
			-1.23082e-06
			-1.56098e-06
			-1.83117e-06
			-2.05465e-06
			-2.19913e-06
			-2.23057e-06
			-2.207e-06
			2.23633e-06
			2.29672e-06
			2.36523e-06
			2.3571e-06
			2.24757e-06
			2.07473e-06
			1.89848e-06
			1.73745e-06
			1.53867e-06
			1.27087e-06
			9.66186e-07
			7.0343e-07
			5.02186e-07
			3.75632e-07
			3.39958e-07
			3.67457e-07
			3.91354e-07
			3.70814e-07
			3.161e-07
			2.54484e-07
			1.79027e-07
			7.99511e-08
			9.5676e-09
			-4.71099e-08
			-1.49168e-07
			-3.64431e-07
			-7.00873e-07
			-1.11588e-06
			-1.56139e-06
			-1.99759e-06
			-2.36778e-06
			-2.63605e-06
			-2.79774e-06
			-2.85568e-06
			-2.79427e-06
			-2.66441e-06
			-2.50854e-06
			-2.32359e-06
			-2.12686e-06
			-1.95125e-06
			-1.84286e-06
			1.54427e-06
			1.62849e-06
			1.74401e-06
			1.88201e-06
			2.04196e-06
			2.22276e-06
			2.40084e-06
			2.52114e-06
			2.59135e-06
			2.58643e-06
			2.51324e-06
			2.44305e-06
			2.41646e-06
			2.42645e-06
			2.45158e-06
			2.46905e-06
			2.46047e-06
			2.41872e-06
			2.32087e-06
			2.15963e-06
			1.99008e-06
			1.81868e-06
			1.59755e-06
			1.30127e-06
			9.00512e-07
			4.12798e-07
			-1.78733e-07
			-8.24911e-07
			-1.43089e-06
			-1.9633e-06
			-2.44055e-06
			-2.7959e-06
			-3.01783e-06
			-3.15094e-06
			-3.23251e-06
			-3.25542e-06
			-3.18649e-06
			-3.01984e-06
			-2.78945e-06
			-2.58362e-06
			2.2502e-06
			2.28632e-06
			2.22117e-06
			2.00219e-06
			1.71255e-06
			1.41172e-06
			1.09674e-06
			7.9737e-07
			5.0273e-07
			2.10442e-07
			-7.17561e-08
			-3.04405e-07
			-4.99214e-07
			-6.6696e-07
			-7.75024e-07
			-8.28568e-07
			-8.33435e-07
			-7.95657e-07
			-7.10436e-07
			-6.02708e-07
			-5.00873e-07
			-4.33741e-07
			-4.14412e-07
			-4.99835e-07
			-6.6999e-07
			-8.92997e-07
			-1.09656e-06
			-1.26108e-06
			-1.34692e-06
			-1.34347e-06
			-1.2955e-06
			-1.24125e-06
			-1.1742e-06
			-1.07328e-06
			-9.60467e-07
			-8.43826e-07
			-7.17347e-07
			-5.91873e-07
			-4.66008e-07
			-4.00131e-07
			-3.72808e-07
			4.53885e-07
			4.16554e-07
			3.36407e-07
			1.70649e-07
			-6.00013e-08
			-2.62322e-07
			-4.18347e-07
			-5.15017e-07
			-4.93118e-07
			-3.46039e-07
			-1.44534e-07
			5.96824e-08
			2.62614e-07
			4.8696e-07
			7.76754e-07
			1.18359e-06
			1.72456e-06
			2.32376e-06
			2.95574e-06
			3.58059e-06
			4.15928e-06
			4.6876e-06
			5.19779e-06
			5.66619e-06
			6.08431e-06
			6.52985e-06
			7.03168e-06
			7.57e-06
			8.18002e-06
			8.83852e-06
			9.52616e-06
[truncated: 1,730 more rows]
